# Supplementary material for: 1,3-Benzothia­zolium tetra­chlorido­aurate(III) tetra­hydro­furan solvate
Source: Acta Crystallogr Sect E Struct Rep Online. 2009 Feb 6;65(Pt 3):m255–6. doi: 10.1107/S1600536809003572 (PMC2968643; doi:10.1107/S1600536809003572)
Supplement: Supplementary file 1 [file e-65-0m255-sup1.cif]

##############################################################################
###                                                                        ###
###        Electronic paper (Acta Crystallographica Section E)             ###
###                                                                        ###
##############################################################################
#                                                                            #
# This CIF contains the data in a paper accepted for publication in Acta     #
# Crystallographica Section E. It conforms to the requirements of Notes      #
# for Authors for Section E, and has been peer reviewed under the auspices   #
# of the IUCr Commission on Journals.                                        #
#                                                                            #
# Full details of the Crystallographic Information File format               #
# are given in the paper "The Crystallographic Information File (CIF):       #
# a New Standard Archive File for Crystallography" by S. R. Hall, F. H.      #
# Allen and I. D. Brown [Acta Cryst. (1991), A47, 655-685].                  #
#                                                                            #
# The current version of the core CIF dictionary is obtainable from          #
# ftp://ftp.iucr.org/pub/cif_core.dic. The current version number is 2.4.    #
#                                                                            #
# Software is freely available for graphical display of the structure(s) in  #
# this CIF.  For information consult the CIF home page http://www.iucr.org/  #
# cif/home.html                                                              #
#                                                                            #
# This file may be used for bona fide research purposes within the           #
# scientific community so long as proper attribution is given to the journal # 
# article from which it was obtained.                                        #
#                                                                            #
##############################################################################
                                             
data_I
_audit_creation_method     SHELXL-97
_chemical_name_systematic
;
1,3-Benzothiazolium tetrachloridoaurate(III) tetrahydrofuran solvate
;
_chemical_name_common     'work'
_chemical_formula_moiety     'C7 H6 N S +, Au Cl4 -, C4 H8 O'
_chemical_formula_sum     'C11 H14 Au Cl4 N O S'
_chemical_formula_iupac     '(C7 H6 N S) [Au Cl4], C4 H8 O'
_chemical_formula_weight     547.06
_chemical_melting_point     ?
_symmetry_cell_setting     triclinic
_symmetry_space_group_name_H-M     'P -1'
_symmetry_space_group_name_Hall     '-P 1'
loop_
    _symmetry_equiv_pos_as_xyz
    'x, y, z'
    '-x, -y, -z'
_cell_length_a     7.3213(7)
_cell_length_b     10.3498(10)
_cell_length_c     11.8783(12)
_cell_angle_alpha     99.3310(10)
_cell_angle_beta     107.5790(10)
_cell_angle_gamma     104.483(2)
_cell_volume     802.75(14)
_cell_formula_units_Z     2
_cell_measurement_reflns_used     3347
_cell_measurement_theta_min     2.424
_cell_measurement_theta_max     28.136
_cell_measurement_temperature     100(2)
_exptl_crystal_description     'block'
_exptl_crystal_colour     'orange'
_exptl_crystal_size_max     0.30
_exptl_crystal_size_mid     0.20
_exptl_crystal_size_min     0.10
_exptl_crystal_density_diffrn     2.263
_exptl_crystal_density_meas     ?
_exptl_crystal_density_method     'not measured'
_exptl_crystal_F_000     516
_exptl_absorpt_coefficient_mu     9.949
_exptl_absorpt_correction_type     'multi-scan'
_exptl_absorpt_process_details     '(SADABS; Sheldrick, 1997)'
_exptl_absorpt_correction_T_min     0.1012
_exptl_absorpt_correction_T_max     0.3708
_exptl_special_details
;
;
_diffrn_ambient_temperature     100(2)
_diffrn_radiation_type     MoK\a
_diffrn_radiation_wavelength     0.71073
_diffrn_radiation_source     'fine-focus sealed tube'
_diffrn_radiation_monochromator     'graphite'
_diffrn_measurement_device_type     'Bruker APEX CCD area-detector'
_diffrn_measurement_method     \w
_diffrn_detector_area_resol_mean     ?
_diffrn_reflns_number     4957
_diffrn_reflns_av_R_equivalents     0.0126
_diffrn_reflns_av_sigmaI/netI     0.0268
_diffrn_reflns_theta_min     2.42
_diffrn_reflns_theta_max     28.27
_diffrn_reflns_theta_full     25.50
_diffrn_measured_fraction_theta_max     0.880
_diffrn_measured_fraction_theta_full     0.983
_diffrn_reflns_limit_h_min     -9
_diffrn_reflns_limit_h_max     9
_diffrn_reflns_limit_k_min     -13
_diffrn_reflns_limit_k_max     13
_diffrn_reflns_limit_l_min     -14
_diffrn_reflns_limit_l_max     15
_diffrn_standards_number     ?
_diffrn_standards_interval_count     ?
_diffrn_standards_interval_time     ?
_diffrn_standards_decay_%     ?
_refine_special_details
;
Refinement of <i>F</i>^2^ against ALL reflections. The weighted <i>R</i>-factor
<i>wR</i> and goodness of fit <i>S</i> are based on <i>F</i>^2^, conventional
<i>R</i>-factors <i>R</i> are based on <i>F</i>, with <i>F</i> set to zero for
negative <i>F</i>^2^. The threshold expression of <i>F</i>^2^ >
\s(<i>F</i>^2^) is used only for calculating <i>R</i>-factors(gt) <i>etc</i>.
and is not relevant to the choice of reflections for refinement.
<i>R</i>-factors based on <i>F</i>^2^ are statistically about twice as large
as those based on <i>F</i>, and <i>R</i>- factors based on ALL data will be
even larger.
;
_reflns_number_total     3504
_reflns_number_gt     3325
_reflns_threshold_expression     I>2\s(I)
_refine_ls_structure_factor_coef     Fsqd
_refine_ls_matrix_type     full
_refine_ls_R_factor_all     0.0286
_refine_ls_R_factor_gt     0.0265
_refine_ls_wR_factor_gt     0.0628
_refine_ls_wR_factor_ref     0.0638
_refine_ls_goodness_of_fit_ref     1.045
_refine_ls_restrained_S_all     1.044
_refine_ls_number_reflns     3504
_refine_ls_number_parameters     175
_refine_ls_number_restraints     1
_refine_ls_hydrogen_treatment     mixed
_refine_ls_weighting_scheme     calc
_refine_ls_weighting_details
         'calc w=1/[\s^2^(Fo^2^)+(0.0432P)^2^+0.5801P] where P=(Fo^2^+2Fc^2^)/3'
_atom_sites_solution_hydrogens     geom
_atom_sites_solution_primary     direct
_atom_sites_solution_secondary     difmap
_refine_ls_shift/su_max     0.000
_refine_ls_shift/su_mean     0.000
_refine_diff_density_max     2.266
_refine_diff_density_min     -1.003
_refine_ls_extinction_method     none
_refine_ls_extinction_coef     ?
loop_
    _atom_type_symbol
    _atom_type_description
    _atom_type_scat_dispersion_real
    _atom_type_scat_dispersion_imag
    _atom_type_scat_source
    'C' 'C' 0.0033 0.0016
                         'International Tables Vol C Tables 4.2.6.8 and 6.1.1.4'
    'H' 'H' 0.0000 0.0000
                         'International Tables Vol C Tables 4.2.6.8 and 6.1.1.4'
    'N' 'N' 0.0061 0.0033
                         'International Tables Vol C Tables 4.2.6.8 and 6.1.1.4'
    'S' 'S' 0.1246 0.1234
                         'International Tables Vol C Tables 4.2.6.8 and 6.1.1.4'
    'Cl' 'Cl' 0.1484 0.1585
                         'International Tables Vol C Tables 4.2.6.8 and 6.1.1.4'
    'Au' 'Au' -2.0133 8.8022
                         'International Tables Vol C Tables 4.2.6.8 and 6.1.1.4'
    'O' 'O' 0.0106 0.0060
                         'International Tables Vol C Tables 4.2.6.8 and 6.1.1.4'
_computing_data_collection     'SMART (Bruker, 2001)'
_computing_cell_refinement     'SAINT (Bruker, 2002)'
_computing_data_reduction     'SAINT (Bruker, 2002)'
_computing_structure_solution     'SHELXS97 (Sheldrick, 2008)'
_computing_structure_refinement     'SHELXL97 (Sheldrick, 2008)'
_computing_molecular_graphics     'X-SEED (Barbour 2001)'
_computing_publication_material     'SHELXL97 (Sheldrick, 2008)'
loop_
    _atom_site_type_symbol
    _atom_site_label
    _atom_site_fract_x
    _atom_site_fract_y
    _atom_site_fract_z
    _atom_site_U_iso_or_equiv
    _atom_site_adp_type
    _atom_site_calc_flag
    _atom_site_refinement_flags
    _atom_site_occupancy
    _atom_site_disorder_assembly
    _atom_site_disorder_group
    Au Au1 0.00874(2) 0.215338(16) 0.234396(14) 0.01707(7) Uani d . 1 . .
    Cl Cl1 0.03040(19) -0.00191(12) 0.22763(11) 0.0318(3) Uani d . 1 . .
    Cl Cl2 -0.26390(17) 0.12764(11) 0.05577(10) 0.0235(2) Uani d . 1 . .
    Cl Cl3 -0.00788(18) 0.43396(11) 0.24088(10) 0.0249(2) Uani d . 1 . .
    Cl Cl4 0.27948(17) 0.29983(13) 0.41246(10) 0.0287(2) Uani d . 1 . .
    C C5 0.6777(7) 0.7714(5) 0.9404(4) 0.0215(9) Uani d . 1 . .
    H H5 0.6992 0.8678 0.9629 0.026 Uiso calc R 1 . .
    N N6 0.5448(6) 0.6896(4) 0.8362(3) 0.0207(8) Uani d D 1 . .
    H H6 0.477(7) 0.718(5) 0.778(4) 0.025 Uiso d D 1 . .
    C C7 0.5351(7) 0.5514(4) 0.8204(4) 0.0178(8) Uani d . 1 . .
    C C8 0.4115(7) 0.4415(5) 0.7204(4) 0.0233(9) Uani d . 1 . .
    H H8 0.3166 0.4541 0.6517 0.028 Uiso calc R 1 . .
    C C9 0.4313(8) 0.3142(5) 0.7244(4) 0.0276(10) Uani d . 1 . .
    H H9 0.3487 0.2370 0.6571 0.033 Uiso calc R 1 . .
    C C10 0.5711(8) 0.2954(5) 0.8257(5) 0.0276(10) Uani d . 1 . .
    H H10 0.5811 0.2056 0.8254 0.033 Uiso calc R 1 . .
    C C11 0.6940(7) 0.4035(5) 0.9253(4) 0.0231(9) Uani d . 1 . .
    H H11 0.7888 0.3903 0.9936 0.028 Uiso calc R 1 . .
    C C12 0.6738(6) 0.5330(4) 0.9220(4) 0.0182(8) Uani d . 1 . .
    S S13 0.80728(17) 0.68998(12) 1.03100(10) 0.0219(2) Uani d . 1 . .
    O O14 0.3180(5) 0.7755(3) 0.6536(3) 0.0219(7) Uani d . 1 . .
    C C15 0.3808(7) 0.9178(5) 0.6497(4) 0.0227(9) Uani d . 1 . .
    H H15B 0.5216 0.9468 0.6520 0.027 Uiso calc R 1 . .
    H H15A 0.3715 0.9791 0.7195 0.027 Uiso calc R 1 . .
    C C16 0.2358(8) 0.9226(5) 0.5300(5) 0.0286(10) Uani d . 1 . .
    H H16B 0.2955 1.0014 0.5009 0.034 Uiso calc R 1 . .
    H H16A 0.1068 0.9286 0.5372 0.034 Uiso calc R 1 . .
    C C17 0.2060(9) 0.7850(5) 0.4458(5) 0.0335(12) Uani d . 1 . .
    H H17A 0.0746 0.7534 0.3772 0.040 Uiso calc R 1 . .
    H H17B 0.3159 0.7918 0.4127 0.040 Uiso calc R 1 . .
    C C18 0.2116(7) 0.6889(5) 0.5298(4) 0.0241(9) Uani d . 1 . .
    H H18B 0.0726 0.6352 0.5198 0.029 Uiso calc R 1 . .
    H H18A 0.2830 0.6236 0.5108 0.029 Uiso calc R 1 . .
loop_
    _atom_site_aniso_label
    _atom_site_aniso_U_11
    _atom_site_aniso_U_22
    _atom_site_aniso_U_33
    _atom_site_aniso_U_12
    _atom_site_aniso_U_13
    _atom_site_aniso_U_23
    Au1 0.01437(9) 0.01940(10) 0.01510(9) 0.00527(6) 0.00270(6) 0.00332(6)
    Cl1 0.0340(7) 0.0253(6) 0.0289(6) 0.0156(5) -0.0022(5) 0.0042(5)
    Cl2 0.0220(5) 0.0200(5) 0.0205(5) 0.0076(4) -0.0028(4) 0.0022(4)
    Cl3 0.0284(6) 0.0196(5) 0.0221(5) 0.0062(4) 0.0045(4) 0.0038(4)
    Cl4 0.0211(5) 0.0370(6) 0.0194(5) 0.0097(5) -0.0013(4) 0.0004(5)
    C5 0.025(2) 0.019(2) 0.023(2) 0.0104(18) 0.0086(19) 0.0063(18)
    N6 0.0214(19) 0.0210(19) 0.0190(18) 0.0094(16) 0.0037(15) 0.0059(15)
    C7 0.017(2) 0.020(2) 0.016(2) 0.0064(17) 0.0048(17) 0.0062(17)
    C8 0.024(2) 0.025(2) 0.015(2) 0.0063(19) 0.0024(18) 0.0030(18)
    C9 0.034(3) 0.020(2) 0.020(2) 0.007(2) 0.002(2) -0.0006(18)
    C10 0.034(3) 0.021(2) 0.026(2) 0.013(2) 0.005(2) 0.0068(19)
    C11 0.025(2) 0.021(2) 0.022(2) 0.0102(19) 0.0023(18) 0.0085(18)
    C12 0.014(2) 0.020(2) 0.017(2) 0.0045(17) 0.0016(16) 0.0039(17)
    S13 0.0206(5) 0.0221(5) 0.0177(5) 0.0071(4) 0.0009(4) 0.0025(4)
    O14 0.0250(17) 0.0173(15) 0.0198(16) 0.0060(13) 0.0031(13) 0.0058(12)
    C15 0.025(2) 0.020(2) 0.024(2) 0.0075(19) 0.0089(19) 0.0080(18)
    C16 0.035(3) 0.025(2) 0.028(3) 0.013(2) 0.009(2) 0.010(2)
    C17 0.041(3) 0.027(3) 0.025(3) 0.007(2) 0.005(2) 0.007(2)
    C18 0.023(2) 0.025(2) 0.020(2) 0.0081(19) 0.0012(18) 0.0032(18)
_geom_special_details
;
All e.s.d.'s (except the e.s.d. in the dihedral angle between two l.s. planes)
are estimated using the full covariance matrix. The cell e.s.d.'s are taken
into account individually in the estimation of e.s.d.'s in distances, angles
and torsion angles; correlations between e.s.d.'s in cell parameters are only
used when they are defined by crystal symmetry. An approximate (isotropic)
treatment of cell e.s.d.'s is used for estimating e.s.d.'s involving l.s.
planes.
;
loop_
    _geom_bond_atom_site_label_1
    _geom_bond_atom_site_label_2
    _geom_bond_site_symmetry_2
    _geom_bond_distance
    _geom_bond_publ_flag
    Au1 Cl4 . 2.2733(11) ?
    Au1 Cl1 . 2.2835(12) ?
    Au1 Cl2 . 2.2850(11) ?
    Au1 Cl3 . 2.2864(11) ?
    C5 N6 . 1.310(6) ?
    C5 S13 . 1.686(4) ?
    C5 H5 . 0.9500 ?
    N6 C7 . 1.392(6) ?
    N6 H6 . 0.86(5) ?
    C7 C8 . 1.387(6) ?
    C7 C12 . 1.398(6) ?
    C8 C9 . 1.368(7) ?
    C8 H8 . 0.9500 ?
    C9 C10 . 1.402(7) ?
    C9 H9 . 0.9500 ?
    C10 C11 . 1.373(7) ?
    C10 H10 . 0.9500 ?
    C11 C12 . 1.390(6) ?
    C11 H11 . 0.9500 ?
    C12 S13 . 1.741(4) ?
    O14 C15 . 1.443(5) ?
    O14 C18 . 1.450(5) ?
    C15 C16 . 1.513(6) ?
    C15 H15B . 0.9900 ?
    C15 H15A . 0.9900 ?
    C16 C17 . 1.525(7) ?
    C16 H16B . 0.9900 ?
    C16 H16A . 0.9900 ?
    C17 C18 . 1.518(7) ?
    C17 H17A . 0.9900 ?
    C17 H17B . 0.9900 ?
    C18 H18B . 0.9900 ?
    C18 H18A . 0.9900 ?
loop_
    _geom_angle_atom_site_label_1
    _geom_angle_atom_site_label_2
    _geom_angle_atom_site_label_3
    _geom_angle_site_symmetry_1
    _geom_angle_site_symmetry_3
    _geom_angle
    _geom_angle_publ_flag
    Cl4 Au1 Cl1 . . 90.14(4) ?
    Cl4 Au1 Cl2 . . 179.27(4) ?
    Cl1 Au1 Cl2 . . 89.16(4) ?
    Cl4 Au1 Cl3 . . 89.45(4) ?
    Cl1 Au1 Cl3 . . 179.07(4) ?
    Cl2 Au1 Cl3 . . 91.25(4) ?
    N6 C5 S13 . . 114.0(3) ?
    N6 C5 H5 . . 123.0 ?
    S13 C5 H5 . . 123.0 ?
    C5 N6 C7 . . 114.4(4) ?
    C5 N6 H6 . . 124(4) ?
    C7 N6 H6 . . 121(4) ?
    C8 C7 N6 . . 127.8(4) ?
    C8 C7 C12 . . 121.4(4) ?
    N6 C7 C12 . . 110.8(4) ?
    C9 C8 C7 . . 117.5(4) ?
    C9 C8 H8 . . 121.3 ?
    C7 C8 H8 . . 121.3 ?
    C8 C9 C10 . . 121.4(5) ?
    C8 C9 H9 . . 119.3 ?
    C10 C9 H9 . . 119.3 ?
    C11 C10 C9 . . 121.7(4) ?
    C11 C10 H10 . . 119.2 ?
    C9 C10 H10 . . 119.2 ?
    C10 C11 C12 . . 117.2(4) ?
    C10 C11 H11 . . 121.4 ?
    C12 C11 H11 . . 121.4 ?
    C11 C12 C7 . . 120.9(4) ?
    C11 C12 S13 . . 128.7(3) ?
    C7 C12 S13 . . 110.4(3) ?
    C5 S13 C12 . . 90.5(2) ?
    C15 O14 C18 . . 109.0(3) ?
    O14 C15 C16 . . 104.8(4) ?
    O14 C15 H15B . . 110.8 ?
    C16 C15 H15B . . 110.8 ?
    O14 C15 H15A . . 110.8 ?
    C16 C15 H15A . . 110.8 ?
    H15B C15 H15A . . 108.9 ?
    C15 C16 C17 . . 101.8(4) ?
    C15 C16 H16B . . 111.4 ?
    C17 C16 H16B . . 111.4 ?
    C15 C16 H16A . . 111.4 ?
    C17 C16 H16A . . 111.4 ?
    H16B C16 H16A . . 109.3 ?
    C18 C17 C16 . . 102.9(4) ?
    C18 C17 H17A . . 111.2 ?
    C16 C17 H17A . . 111.2 ?
    C18 C17 H17B . . 111.2 ?
    C16 C17 H17B . . 111.2 ?
    H17A C17 H17B . . 109.1 ?
    O14 C18 C17 . . 106.7(4) ?
    O14 C18 H18B . . 110.4 ?
    C17 C18 H18B . . 110.4 ?
    O14 C18 H18A . . 110.4 ?
    C17 C18 H18A . . 110.4 ?
    H18B C18 H18A . . 108.6 ?
loop_
    _geom_torsion_atom_site_label_1
    _geom_torsion_atom_site_label_2
    _geom_torsion_atom_site_label_3
    _geom_torsion_atom_site_label_4
    _geom_torsion_site_symmetry_1
    _geom_torsion_site_symmetry_2
    _geom_torsion_site_symmetry_3
    _geom_torsion_site_symmetry_4
    _geom_torsion
    _geom_torsion_publ_flag
    S13 C5 N6 C7 . . . . 0.3(5) ?
    C5 N6 C7 C8 . . . . -179.6(5) ?
    C5 N6 C7 C12 . . . . -0.3(5) ?
    N6 C7 C8 C9 . . . . 178.7(5) ?
    C12 C7 C8 C9 . . . . -0.5(7) ?
    C7 C8 C9 C10 . . . . 0.0(8) ?
    C8 C9 C10 C11 . . . . 0.1(9) ?
    C9 C10 C11 C12 . . . . 0.2(8) ?
    C10 C11 C12 C7 . . . . -0.6(7) ?
    C10 C11 C12 S13 . . . . -179.0(4) ?
    C8 C7 C12 C11 . . . . 0.8(7) ?
    N6 C7 C12 C11 . . . . -178.5(4) ?
    C8 C7 C12 S13 . . . . 179.4(4) ?
    N6 C7 C12 S13 . . . . 0.1(5) ?
    N6 C5 S13 C12 . . . . -0.2(4) ?
    C11 C12 S13 C5 . . . . 178.6(4) ?
    C7 C12 S13 C5 . . . . 0.0(4) ?
    C18 O14 C15 C16 . . . . 24.2(5) ?
    O14 C15 C16 C17 . . . . -37.1(5) ?
    C15 C16 C17 C18 . . . . 35.6(5) ?
    C15 O14 C18 C17 . . . . -1.1(5) ?
    C16 C17 C18 O14 . . . . -22.0(5) ?
loop_
    _geom_hbond_atom_site_label_D
    _geom_hbond_atom_site_label_H
    _geom_hbond_atom_site_label_A
    _geom_hbond_site_symmetry_A
    _geom_hbond_distance_DH
    _geom_hbond_distance_HA
    _geom_hbond_distance_DA
    _geom_hbond_angle_DHA
    N6 H6 O14 1_555 0.86(5) 1.87(5) 2.728(5) 177(6)
    C5 H5 Cl2 1_666 0.95 2.65 3.588(5) 170
    C8 H8 Cl4 1_555 0.95 2.93 3.447(5) 116
    C9 H9 Cl4 1_555 0.95 3.00 3.498(5) 114
    C10 H10 Cl2 1_656 0.95 2.96 3.541(6) 121
    C11 H11 Cl2 1_656 0.95 2.90 3.498(5) 122
    C11 H11 Cl3 1_656 0.95 2.77 3.639(5) 154
    C15 H15B Cl1 2_666 0.99 3.02 3.922(6) 153
    C18 H18A Cl4 2_666 0.99 2.91 3.547(6) 123
data_global
_journal_data_validation_number     ?
_journal_date_recd_electronic     2009-01-26
_journal_date_accepted     2009-01-29
_journal_name_full     'Acta Crystallographica, Section E'
_journal_year     2009
_journal_volume     65
_journal_issue      3
_journal_page_first     m255
_journal_page_last     m256
_journal_paper_category     QM
_journal_coeditor_code     NG2541
_publ_contact_author_name     'Liliana Dobrza\'nska'
_publ_contact_author_address
;
 Department of Chemistry,
 University of Stellenbosch,
 Private Bag X1, Matieland 7602,
 South Africa
;
_publ_contact_author_email     lianger@sun.ac.za
_publ_contact_author_fax     '+27 21 808 3849'
_publ_contact_author_phone     '+27 21 808 3339'
_publ_section_title
;
1,3-Benzothiazolium tetrachloridoaurate(III) tetrahydrofuran solvate
;
loop_
    _publ_author_name
    _publ_author_address
    'Tesfamariam K. Hagos'
;
 Department of Chemistry,
 University of Stellenbosch,
 Private Bag X1, Matieland,
 South Africa
;
    'Stefan D. Nogai'
;
 Department of Chemistry,
 University of Stellenbosch,
 Private Bag X1, Matieland,
 South Africa
;
    'Liliana Dobrza\'nska'
;
 Department of Chemistry,
 University of Stellenbosch,
 Private Bag X1, Matieland,
 South Africa
;
    'Stephanie Cronje'
;
 Department of Chemistry,
 University of Stellenbosch,
 Private Bag X1, Matieland,
 South Africa
;
    'Helgard G. Raubenheimer'
;
 Department of Chemistry,
 University of Stellenbosch,
 Private Bag X1, Matieland,
 South Africa
;
