# Supplementary material for: 1,3-Benzothia­zolium tetra­chlorido­aurate(III) tetra­hydro­furan solvate
Source: Acta Crystallogr Sect E Struct Rep Online. 2009 Feb 6;65(Pt 3):m255–6. doi: 10.1107/S1600536809003572 (PMC2968643; doi:10.1107/S1600536809003572)
Supplement: Supplementary file 2 [file e-65-0m255-Isup2.hkl]

# 
# h,k,l, Fc-squared, Fo-squared, sigma(Fo-squared) and status flag 
# 
data_I
_shelx_title ' xm in P-1' 
_shelx_refln_list_code          4 
_shelx_F_calc_maximum      324.17 
_exptl_crystal_F_000       516.00 
_reflns_d_resolution_high  0.7502 
 
loop_ 
 _symmetry_equiv_pos_as_xyz 
 'x, y, z' 
 '-x, -y, -z' 
 
_cell_length_a     7.3213 
_cell_length_b    10.3498 
_cell_length_c    11.8783 
_cell_angle_alpha  99.331 
_cell_angle_beta  107.579 
_cell_angle_gamma 104.483 
 
_shelx_F_squared_multiplier     1.000 
 
loop_ 
 _refln_index_h 
 _refln_index_k 
 _refln_index_l 
 _refln_F_squared_calc 
 _refln_F_squared_meas 
 _refln_F_squared_sigma 
 _refln_observed_status 
   2   0   0     9872.87    10265.17     83.45 o 
   3   0   0    27242.85    30563.19    244.24 o 
   4   0   0    25484.75    27877.16    397.94 o 
   5   0   0    10162.18    10672.90    208.48 o 
   6   0   0     6095.28     6360.83    158.21 o 
   7   0   0     6140.15     6077.93    165.93 o 
   8   0   0     2019.53     2223.95    106.94 o 
  -8   1   0     1861.53     1978.09     95.15 o 
  -7   1   0     1780.04     1766.63     82.25 o 
  -6   1   0      446.78      530.74     42.89 o 
  -5   1   0     1281.02     1352.86     27.20 o 
  -4   1   0     1152.05     1170.22     25.71 o 
  -2   1   0      615.87      609.02     21.50 o 
  -1   1   0     3941.16     4371.60     68.58 o 
   1   1   0     2216.68     2294.18     48.51 o 
   2   1   0        2.96        7.94      9.70 o 
   3   1   0       59.62       55.46      9.10 o 
   4   1   0      170.34      141.73     12.06 o 
   5   1   0       65.90       87.32     23.81 o 
   6   1   0      261.12      345.96     42.34 o 
   7   1   0      690.76      794.02     63.17 o 
   8   1   0       29.36       83.57     33.19 o 
  -9   2   0      656.93      756.97     68.46 o 
  -8   2   0      756.28      792.58     62.18 o 
  -7   2   0     1411.91     1238.10     66.48 o 
  -6   2   0     1644.55     1616.23     33.42 o 
  -5   2   0     5457.24     5796.03    106.89 o 
  -3   2   0     1557.04     1597.84     44.54 o 
  -2   2   0      422.95      387.20     20.29 o 
  -1   2   0    22825.31    25144.18    336.26 o 
   0   2   0    22882.65    23174.61    337.25 o 
   1   2   0      351.53      316.86     22.49 o 
   2   2   0     4273.90     4468.18     95.37 o 
   3   2   0     8984.18     9177.59    172.98 o 
   4   2   0     9118.74     8467.25    174.97 o 
   5   2   0     2909.46     2924.47     98.67 o 
   6   2   0     4533.24     4407.76    134.39 o 
   7   2   0     3745.42     3544.07    130.42 o 
   8   2   0     1134.07     1380.43     90.40 o 
  -9   3   0     2750.96     2574.65    111.57 o 
  -8   3   0     5635.18     5398.46    153.47 o 
  -7   3   0     2956.05     2977.28    100.33 o 
  -6   3   0     4022.79     4118.66     67.17 o 
  -5   3   0     4917.37     5023.02    111.35 o 
  -4   3   0     6881.90     7427.49    137.26 o 
  -3   3   0     5444.65     6007.48    111.35 o 
  -2   3   0     5924.71     6251.60     77.53 o 
  -1   3   0    13348.74    13747.38    226.95 o 
   0   3   0     1187.90     1183.24     24.19 o 
   1   3   0      424.42      367.57     12.67 o 
   2   3   0     2262.39     2131.01     65.38 o 
   3   3   0     6776.88     6716.60    145.42 o 
   4   3   0      401.12      401.53     39.47 o 
   5   3   0       33.41       23.04     23.70 o 
   6   3   0      400.56      451.69     53.58 o 
   7   3   0      336.61      441.99     59.87 o 
  -9   4   0      102.01       46.19     28.78 o 
  -8   4   0      170.74      183.34     35.06 o 
  -7   4   0      934.05      929.16     39.52 o 
  -6   4   0     1713.43     1694.38     42.61 o 
  -5   4   0     2617.27     2174.23     68.69 o 
  -4   4   0     2091.04     2115.68     64.61 o 
  -3   4   0     2607.62     2674.76     68.13 o 
  -2   4   0    12112.48    13358.45    199.33 o 
  -1   4   0    13318.47    14182.61    276.78 o 
   0   4   0    10718.12    11324.70    127.64 o 
   1   4   0     3685.70     3503.06     90.74 o 
   2   4   0     7472.59     6759.60    145.31 o 
   3   4   0    10107.22     9530.94    191.94 o 
   4   4   0     3593.03     3595.45    111.90 o 
   5   4   0     3024.72     2996.24    109.37 o 
   6   4   0     4292.68     4264.33    143.65 o 
   7   4   0     1200.49     1265.22     87.54 o 
  -9   5   0     3586.67     3481.01    121.27 o 
  -7   5   0     3335.74     3260.67     65.56 o 
  -6   5   0     7535.24     7639.96    140.95 o 
  -5   5   0     8991.09     9411.54    180.26 o 
  -4   5   0     8906.45     9174.17    170.22 o 
  -3   5   0    17356.85    18765.74    207.76 o 
  -2   5   0    20371.84    21509.44    231.04 o 
  -1   5   0    22283.93    23963.72    481.02 o 
   0   5   0     5089.70     4900.02     70.05 o 
   1   5   0    13226.67    13380.56    221.22 o 
   2   5   0    16396.33    14275.73    261.84 o 
   3   5   0    10092.66    10024.74    210.36 o 
   4   5   0     2266.63     2055.49     88.31 o 
   5   5   0     1920.51     2014.92     93.60 o 
   6   5   0     3525.84     3516.95    134.61 o 
  -8   6   0       13.63       47.36     20.18 o 
  -7   6   0      142.58      153.16     34.84 o 
  -5   6   0      144.22      175.19     28.33 o 
  -4   6   0      117.29      116.97     22.93 o 
  -3   6   0      732.33      750.44     28.72 o 
  -2   6   0       64.90       65.22     12.41 o 
  -1   6   0     1397.32     1523.19     43.49 o 
   0   6   0      425.18      487.40     22.39 o 
   1   6   0       22.06       39.55     15.27 o 
   2   6   0     1464.91     1391.13     69.79 o 
   3   6   0     1864.23     1822.09     82.58 o 
   4   6   0     1098.72     1151.77     71.55 o 
   5   6   0      983.28     1043.84     75.08 o 
   6   6   0     1053.88     1103.93     82.14 o 
  -8   7   0     1705.59     1584.31     56.56 o 
  -7   7   0      980.06     1028.80     45.15 o 
  -5   7   0     2595.90     2688.98     89.52 o 
  -4   7   0     2264.85     2258.83     53.51 o 
  -3   7   0     7086.18     7182.65    181.75 o 
  -2   7   0     7099.58     7029.28    102.23 o 
  -1   7   0     1173.47     1079.01     34.15 o 
   0   7   0     1507.68     1373.19     37.02 o 
   1   7   0     9121.42     8272.55    189.85 o 
   2   7   0     3015.95     2970.56    107.16 o 
   3   7   0     1988.96     1957.03     90.96 o 
   4   7   0      868.28      773.40     68.35 o 
   5   7   0     2154.89     2040.05    105.07 o 
  -8   8   0      369.64      391.64     37.10 o 
  -7   8   0     1510.80     1547.72    107.71 o 
  -5   8   0     2622.67     2579.50     90.74 o 
  -4   8   0     1069.97     1099.26     39.64 o 
  -3   8   0      285.25      257.10     30.76 o 
  -2   8   0      532.89      557.14     28.53 o 
  -1   8   0       22.63       24.30     12.74 o 
   0   8   0     1426.56     1346.25     71.55 o 
   1   8   0       63.93       75.74     29.00 o 
   2   8   0      134.72      116.97     36.05 o 
   3   8   0      255.66      264.82     48.07 o 
   4   8   0        4.39       18.52     33.96 o 
  -8   9   0      633.39      580.86     36.91 o 
  -7   9   0     2087.64     1848.25     58.30 o 
  -5   9   0     2705.16     2648.85     94.92 o 
  -4   9   0     6623.09     6710.53    112.91 o 
  -3   9   0     8975.12     9012.60    133.63 o 
  -2   9   0     5061.23     5150.74     91.53 o 
  -1   9   0     3930.15     3831.06    152.92 o 
   0   9   0    10196.32     9963.78    225.79 o 
   1   9   0     7383.67     7029.82    186.76 o 
   2   9   0     4698.76     4206.56    142.66 o 
   3   9   0     2660.74     2417.88    112.12 o 
   4   9   0     2807.87     2614.67    123.92 o 
  -7  10   0     2093.26     2019.26     63.13 o 
  -5  10   0     1983.72     1881.06     58.14 o 
  -4  10   0     1361.58     1495.41     64.28 o 
  -3  10   0     3060.62     3096.39    139.08 o 
  -2  10   0     1066.97     1083.96     42.14 o 
  -1  10   0     1321.02     1270.73     76.40 o 
   0  10   0     3068.32     2925.35    115.87 o 
   1  10   0     1359.96     1389.03     84.12 o 
   2  10   0      250.11      288.08     50.82 o 
   3  10   0       75.01       89.41     40.57 o 
  -6  11   0      202.99      201.53     25.26 o 
  -5  11   0      354.80      486.20     50.82 o 
  -4  11   0      837.14      915.44     61.02 o 
  -3  11   0      561.37      530.50     35.22 o 
  -2  11   0       40.78       85.00     32.96 o 
  -1  11   0      504.95      560.18     61.41 o 
   0  11   0     2221.30     2014.03    101.98 o 
   1  11   0      945.07     1042.96     77.39 o 
   2  11   0      256.64      349.60     60.86 o 
  -5  12   0     1162.52     1236.78     78.06 o 
  -4  12   0     2204.61     2223.29    103.52 o 
  -3  12   0     1582.76     1551.65     88.53 o 
  -2  12   0      867.38      869.21     68.69 o 
  -1  12   0     1178.40     1041.86     76.62 o 
   0  12   0     2061.08     2067.06    109.92 o 
  -4  13   0       11.04       39.04     14.48 o 
  -3  13   0        2.18        1.87     35.06 o 
  -2  13   0       30.98       52.37     37.93 o 
   2 -13   1     1672.26     1610.30     97.79 o 
   3 -13   1     3954.74     4295.53    156.11 o 
   4 -13   1     4136.98     4314.36     94.05 o 
   0 -12   1      891.62      885.96     74.75 o 
   1 -12   1      508.05      456.10     58.87 o 
   2 -12   1      403.17      453.79     58.54 o 
   3 -12   1      287.38      258.10     20.23 o 
   4 -12   1      271.22      236.25     20.77 o 
   5 -12   1       68.12       81.80     18.01 o 
  -2 -11   1      455.23      452.13     62.73 o 
  -1 -11   1      917.67     1045.16     76.51 o 
   0 -11   1      309.74      350.26     54.24 o 
   1 -11   1      440.71      506.26     58.10 o 
   2 -11   1     1748.31     1686.36     39.88 o 
   3 -11   1     2089.39     2052.08     45.61 o 
   4 -11   1      462.92      472.00     25.61 o 
   5 -11   1      183.43      180.18     19.33 o 
   6 -11   1     1730.55     1722.68     56.93 o 
  -3 -10   1     1972.21     1940.72    104.19 o 
  -2 -10   1     2572.19     2528.02    113.45 o 
  -1 -10   1     4691.07     4168.19    142.22 o 
   0 -10   1     3736.37     3355.99    124.80 o 
   1 -10   1     3128.81     3270.21    119.07 o 
   2 -10   1     4568.31     4442.60    137.70 o 
   3 -10   1     2812.98     2794.16    102.97 o 
   4 -10   1     1154.98     1243.39     69.90 o 
   5 -10   1      789.04      728.64     35.42 o 
   6 -10   1     2532.61     2501.61     66.50 o 
   7 -10   1     1639.55     1563.79     55.63 o 
  -4  -9   1      180.91      299.77     52.15 o 
  -3  -9   1      201.94      194.70     45.09 o 
  -2  -9   1       36.38      127.89     37.93 o 
  -1  -9   1      263.25      334.06     47.30 o 
   0  -9   1      181.51      206.50     39.47 o 
   1  -9   1     1487.11     1552.50     81.25 o 
   2  -9   1     4125.01     4048.17     78.75 o 
   3  -9   1     1230.42     1237.98     91.89 o 
   4  -9   1      244.78      298.11     38.15 o 
   5  -9   1     2570.40     2437.32     60.62 o 
   6  -9   1     4050.75     3814.65     80.80 o 
   7  -9   1     1576.53     1629.46     54.45 o 
   8  -9   1      832.12      822.95     42.49 o 
  -5  -8   1     2669.61     2508.06    120.06 o 
  -4  -8   1     1036.75     1067.21     77.06 o 
  -3  -8   1     2144.68     1992.09     94.59 o 
  -2  -8   1     6929.79     6650.56    175.96 o 
  -1  -8   1     2993.77     3011.57    108.26 o 
   0  -8   1     5294.52     5117.77    140.46 o 
   1  -8   1     9391.36     9578.35    131.52 o 
   2  -8   1     9253.49     9704.98    134.39 o 
   3  -8   1     4942.26     4922.90     86.14 o 
   4  -8   1     4567.66     4581.41    122.38 o 
   5  -8   1     6944.80     6805.99    105.83 o 
   6  -8   1     8953.29     8710.30    128.65 o 
   7  -8   1     2504.68     2485.51     64.32 o 
   8  -8   1     1318.42     1280.77     50.99 o 
  -5  -7   1      320.39      260.41     51.16 o 
  -4  -7   1       28.31       59.87     34.29 o 
  -3  -7   1      142.72      144.21     35.72 o 
  -2  -7   1     1050.49      949.14     61.41 o 
  -1  -7   1      514.72      355.88     41.45 o 
   0  -7   1      118.58      114.96     16.43 o 
   1  -7   1       48.90       54.44     22.16 o 
   2  -7   1       45.45       66.99     12.94 o 
   3  -7   1      498.20      503.68     26.48 o 
   4  -7   1        6.01       33.74     17.64 o 
   5  -7   1       54.73       41.28     13.11 o 
   6  -7   1      479.59      457.03     28.13 o 
   7  -7   1      105.89      117.09     31.42 o 
   8  -7   1       67.90       95.15     31.20 o 
  -6  -6   1     2752.85     2824.36    122.49 o 
  -5  -6   1     2754.71     2857.77    115.10 o 
  -4  -6   1     1140.19     1094.55     69.02 o 
  -3  -6   1     5539.10     5054.05    140.24 o 
  -2  -6   1     7109.89     6644.94    159.86 o 
  -1  -6   1     4694.13     4589.01    121.72 o 
   0  -6   1     7929.38     7767.69     80.95 o 
   1  -6   1    10359.25    10193.74    127.56 o 
   2  -6   1     6470.99     6822.62     96.20 o 
   3  -6   1     1985.48     1983.70     46.22 o 
   5  -6   1    10758.79    10927.92    137.55 o 
   6  -6   1     1786.76     1829.92     84.56 o 
   7  -6   1      708.07      717.18     40.30 o 
   8  -6   1     2443.78     2412.69     93.71 o 
  -7  -5   1     2393.12     2431.55    118.63 o 
  -6  -5   1     4630.77     4691.44    154.35 o 
  -5  -5   1     1784.06     1873.58     88.53 o 
  -4  -5   1     2770.89     2832.74    101.65 o 
  -3  -5   1    10125.79    10035.44    206.94 o 
  -2  -5   1    10381.06     9969.07    198.67 o 
  -1  -5   1     2883.72     2717.97     83.79 o 
   0  -5   1     5566.79     5699.29     61.30 o 
   1  -5   1     7522.38     7662.55     98.04 o 
   2  -5   1     1914.61     1929.13     40.58 o 
   3  -5   1     3685.07     3826.22     63.77 o 
   5  -5   1      380.11      413.70     42.12 o 
   6  -5   1       27.44       15.37     13.89 o 
   7  -5   1      199.26      223.28     21.58 o 
   9  -5   1       79.00      140.79     36.71 o 
  -7  -4   1      873.77      976.59     74.64 o 
  -6  -4   1     1695.06     1793.87     89.63 o 
  -5  -4   1      523.03      540.11     50.71 o 
  -4  -4   1     1574.43     1494.76     67.69 o 
  -3  -4   1     4136.38     3747.37    103.97 o 
  -2  -4   1     6178.97     6003.95    131.97 o 
  -1  -4   1     8437.41     8579.04    164.05 o 
   0  -4   1    15438.35    15718.96    166.09 o 
   1  -4   1    14849.18    15976.33    171.85 o 
   2  -4   1     5259.25     5729.81     77.44 o 
   3  -4   1    13160.45    13290.33    212.34 o 
   4  -4   1    22969.89    24529.38    243.34 o 
   5  -4   1    10600.47    11419.94    134.43 o 
   6  -4   1     3622.28     3818.50     67.80 o 
   7  -4   1     5431.75     5424.81    133.51 o 
   8  -4   1     5746.23     5488.43    155.45 o 
  -8  -3   1     1565.52     1579.65     96.47 o 
  -7  -3   1     3109.92     3257.87    126.90 o 
  -6  -3   1     2079.15     2082.50     92.72 o 
  -5  -3   1      691.22      627.21     50.05 o 
  -4  -3   1     5260.44     5121.63    127.56 o 
  -3  -3   1    14970.74    14921.24    256.22 o 
  -2  -3   1     3016.39     2817.53     75.08 o 
  -1  -3   1     1831.48     1686.37     52.92 o 
   0  -3   1    10932.40    10845.09     95.08 o 
   1  -3   1    13965.45    14974.05    192.22 o 
   2  -3   1     2212.92     2254.93     53.25 o 
   3  -3   1     9802.93    10973.46    118.29 o 
   4  -3   1     9080.80     9758.43    112.03 o 
   5  -3   1     1291.19     1276.77     34.03 o 
   6  -3   1     1086.23     1093.56     51.71 o 
   7  -3   1     3390.37     3318.17    110.14 o 
   8  -3   1     1974.25     1976.55     92.39 o 
  -8  -2   1      117.31       96.58     39.58 o 
  -7  -2   1      109.79      133.62     35.83 o 
  -6  -2   1        0.49       -9.81     21.06 o 
  -5  -2   1       22.52       32.52     20.29 o 
  -4  -2   1        2.99        1.65     14.00 o 
  -3  -2   1      704.41      597.44     34.95 o 
  -2  -2   1      521.43      442.32     27.23 o 
  -1  -2   1      332.13      293.04     20.95 o 
   0  -2   1     4053.95     4203.47     76.29 o 
   1  -2   1      399.96      370.23      9.41 o 
   2  -2   1      334.24      361.13     13.57 o 
   3  -2   1     6319.71     6863.93     79.04 o 
   4  -2   1     2744.72     2908.71     47.01 o 
   5  -2   1      671.40      629.63     36.16 o 
   6  -2   1      430.12      361.73     38.81 o 
   7  -2   1     1158.01     1118.15     66.48 o 
   8  -2   1     1859.17     1677.00     89.19 o 
  -8  -1   1     7050.98     7093.88    194.04 o 
  -7  -1   1     4232.05     4278.55    135.17 o 
  -6  -1   1     3793.27     3955.52    118.85 o 
  -5  -1   1     8661.45     9365.56    190.40 o 
  -4  -1   1    26068.57    28140.60    286.81 o 
  -3  -1   1    24823.41    26965.63    209.08 o 
  -2  -1   1    13866.65    14235.60    218.62 o 
  -1  -1   1    16452.72    17323.46    251.92 o 
   0  -1   1    28871.15    30169.02    343.92 o 
   1  -1   1    36579.48    39179.94    348.96 o 
   2  -1   1    12767.24    13659.11    130.27 o 
   3  -1   1    18300.89    20326.32    290.51 o 
   4  -1   1     9158.18     9699.29    159.53 o 
   5  -1   1     1422.02     1584.75     40.89 o 
   6  -1   1     4390.25     4345.47    124.69 o 
   7  -1   1     6472.15     6769.96    179.27 o 
   8  -1   1     1183.05     1163.90     77.39 o 
  -9   0   1      986.79     1073.72     79.38 o 
  -8   0   1      519.16      620.26     59.76 o 
  -7   0   1     1603.07     1666.75     79.16 o 
  -6   0   1     1119.40     1095.00     58.43 o 
  -5   0   1     2822.57     2788.42     84.12 o 
  -4   0   1     2383.02     2382.49     67.58 o 
  -3   0   1      896.28      944.08     21.29 o 
  -2   0   1     1640.29     1725.80     26.46 o 
   2   0   1       56.79       61.44      8.16 o 
   3   0   1      482.39      460.38     22.71 o 
   4   0   1      278.25      297.49     17.88 o 
   5   0   1      482.61      492.92     41.01 o 
   6   0   1       14.25       46.30     23.59 o 
   7   0   1      881.40     1007.90     69.46 o 
   8   0   1      578.18      630.96     66.70 o 
  -9   1   1     1956.19     1987.02    102.42 o 
  -8   1   1     2268.42     2214.47     97.46 o 
  -7   1   1      636.54      669.43     50.94 o 
  -6   1   1     1647.63     1716.25     68.46 o 
  -5   1   1     6774.65     6983.62     72.45 o 
  -4   1   1    14888.36    15652.42    232.41 o 
  -3   1   1     9031.84     9847.24    152.47 o 
  -2   1   1     4824.80     5076.76     84.01 o 
  -1   1   1    15804.40    16832.13    192.49 o 
   0   1   1    37900.23    38435.39    594.80 o 
   1   1   1    17365.85    18357.57    184.09 o 
   2   1   1    25697.16    27838.38    277.12 o 
   3   1   1    22404.43    24694.59    253.80 o 
   4   1   1     6940.21     5874.52    134.72 o 
   5   1   1     4910.99     4950.52    132.19 o 
   6   1   1    14767.16    15714.60    310.35 o 
   7   1   1     6513.59     6631.16    187.53 o 
   8   1   1     1665.79     1671.16     98.56 o 
  -9   2   1     1515.19     1512.73     84.89 o 
  -8   2   1     1658.39     1724.63     82.80 o 
  -7   2   1      973.44      968.43     56.12 o 
  -6   2   1     2385.16     2371.94     39.77 o 
  -5   2   1     8052.95     8321.83    149.28 o 
  -4   2   1      301.12      329.31     23.70 o 
  -3   2   1      981.24      952.55     33.63 o 
  -2   2   1     5154.01     5402.32     93.16 o 
  -1   2   1     3509.16     3513.81     44.10 o 
   0   2   1     3387.72     3293.79     43.34 o 
   1   2   1      411.30      388.14     13.22 o 
   2   2   1     1075.13     1016.39     21.98 o 
   3   2   1      709.87      705.69     20.38 o 
   4   2   1      678.35      682.88     45.31 o 
   5   2   1      685.63      716.84     53.14 o 
   6   2   1       59.54       81.58     31.42 o 
   7   2   1       50.15      108.15     35.61 o 
  -8   3   1      275.27      272.87     38.15 o 
  -7   3   1      168.30      167.36     29.66 o 
  -5   3   1     5643.11     5824.03    120.06 o 
  -4   3   1     2644.84     2774.20     70.45 o 
  -3   3   1     3547.32     3562.93     76.84 o 
  -2   3   1     5084.54     5076.72     50.93 o 
  -1   3   1     5712.21     5955.61    138.36 o 
   0   3   1     3007.67     2910.53     43.54 o 
   1   3   1     8084.36     8035.32     92.74 o 
   2   3   1     8256.16     8292.54    146.03 o 
   3   3   1     1866.96     1770.93     68.58 o 
   4   3   1     1081.06     1081.88     60.09 o 
   5   3   1     2992.73     3108.26    111.46 o 
   6   3   1     4183.27     4049.68    140.68 o 
   7   3   1     1561.39     1517.25     93.60 o 
  -8   4   1     2963.36     2782.03     97.90 o 
  -7   4   1     5120.01     4984.87     80.82 o 
  -6   4   1    17968.31    18455.17    301.75 o 
  -5   4   1    16276.52    16089.33    264.05 o 
  -4   4   1     4632.11     4737.96    104.19 o 
  -3   4   1    13894.91    14400.16    128.65 o 
  -2   4   1    39558.46    42939.48    424.77 o 
  -1   4   1    23495.02    24632.43    545.29 o 
   0   4   1     8261.14     8357.94    219.73 o 
   1   4   1     8731.74     8331.19     99.81 o 
   2   4   1     9958.70     9577.13    187.75 o 
   3   4   1     4440.47     4445.36    120.28 o 
   4   4   1     4063.30     3936.23    120.72 o 
   5   4   1     2623.36     2404.54    101.43 o 
   6   4   1     1263.07     1240.74     81.14 o 
  -8   5   1      119.36      154.57     24.64 o 
  -7   5   1       16.25       38.15     20.29 o 
  -6   5   1      210.70      224.47     32.30 o 
  -5   5   1      327.57      318.51     31.75 o 
  -4   5   1       58.06       71.09      9.90 o 
  -3   5   1      550.27      523.19     23.70 o 
  -2   5   1     1695.06     1745.81     38.73 o 
  -1   5   1      553.04      536.50     21.74 o 
   0   5   1     4535.08     4759.47     70.46 o 
   1   5   1     5210.56     5091.76     72.43 o 
   2   5   1     2794.73     2689.53     90.07 o 
   3   5   1     1099.25     1027.85     61.41 o 
   4   5   1     3049.33     2847.74    106.50 o 
   5   5   1     3288.51     3293.48    124.03 o 
   6   5   1     2657.72     2393.62    112.78 o 
  -8   6   1      568.33      516.28     38.81 o 
  -6   6   1     5675.60     5796.79    140.46 o 
  -5   6   1     2080.16     2079.63     73.43 o 
  -4   6   1      905.90      896.79     31.86 o 
  -3   6   1    10686.23    11418.98    142.53 o 
  -2   6   1    13543.93    13477.93    160.47 o 
  -1   6   1     3317.46     3364.36     59.95 o 
   0   6   1     4394.27     4250.46     82.74 o 
   1   6   1     9413.25     8694.48    189.74 o 
   2   6   1     4596.12     4321.00    126.79 o 
   3   6   1     3956.39     3508.13    118.41 o 
   4   6   1     4466.41     4293.77    140.68 o 
   5   6   1     3738.01     3504.49    135.17 o 
  -9   7   1      583.29      577.58     45.70 o 
  -8   7   1      701.62      648.82     57.11 o 
  -7   7   1      263.73      246.30     38.15 o 
  -6   7   1      744.10      672.19     50.27 o 
  -5   7   1       20.95       30.21     20.95 o 
  -4   7   1      539.34      535.97     41.67 o 
  -3   7   1      887.80      863.41     33.02 o 
  -2   7   1      485.79      465.43     51.10 o 
  -1   7   1      199.63      216.92     18.13 o 
   0   7   1      308.30      320.18     37.48 o 
   1   7   1      373.56      340.89     42.78 o 
   2   7   1       78.32       96.91     31.42 o 
   3   7   1       22.83       58.10     33.07 o 
   4   7   1      161.82      148.17     42.78 o 
   5   7   1      257.64      258.09     51.71 o 
  -8   8   1     2848.17     2579.51     67.51 o 
  -7   8   1     3628.08     3246.40    111.68 o 
  -6   8   1     4903.76     4727.71    132.74 o 
  -5   8   1     1918.64     1862.99     75.74 o 
  -4   8   1     4944.68     5043.59     89.73 o 
  -3   8   1    13957.06    14517.50    183.46 o 
  -2   8   1     6030.60     6154.52     98.79 o 
  -1   8   1     1933.74     2056.70     74.03 o 
   0   8   1     7990.41     7910.16    190.62 o 
   1   8   1     6251.39     5845.19    161.96 o 
   2   8   1     1368.00     1237.00     76.29 o 
   3   8   1     3093.38     2869.13    120.83 o 
   4   8   1     3713.11     3742.30    143.99 o 
  -8   9   1     2656.51     2426.97     68.70 o 
  -7   9   1     3322.60     3291.38    115.98 o 
  -6   9   1     1481.12     1586.60     77.73 o 
  -5   9   1     1949.54     1914.75     56.04 o 
  -4   9   1     6904.92     7039.79    115.83 o 
  -3   9   1     4803.23     4671.23     87.33 o 
  -2   9   1     1534.23     1503.56     46.46 o 
  -1   9   1      742.51      792.19     65.10 o 
   0   9   1     1995.63     1918.67     91.07 o 
   1   9   1     2465.51     2412.80    105.51 o 
   2   9   1      684.75      837.01     73.32 o 
   3   9   1      190.68      176.95     47.63 o 
  -6  10   1      339.45      342.76     45.42 o 
  -5  10   1      358.70      423.49     31.66 o 
  -4  10   1     2726.34     2649.20     67.93 o 
  -3  10   1     2343.48     2263.12     61.32 o 
  -2  10   1     1260.97     1275.72     52.48 o 
  -1  10   1     1997.80     2011.94     95.92 o 
   0  10   1     2862.17     2602.10    109.81 o 
   1  10   1     2376.04     2215.13    106.28 o 
   2  10   1     1963.14     1812.28    100.33 o 
  -6  11   1      493.16      571.53     54.79 o 
  -5  11   1     1498.51     1492.38     55.07 o 
  -4  11   1     2668.13     2715.82     71.45 o 
  -3  11   1     1096.89     1116.15     98.01 o 
  -2  11   1      187.82      307.71     49.06 o 
  -1  11   1     1202.57     1295.76     80.81 o 
   0  11   1     1917.31     1844.69     98.45 o 
   1  11   1      721.90      686.30     71.22 o 
  -5  12   1       33.62       58.18     20.73 o 
  -4  12   1      288.91      348.68     48.95 o 
  -3  12   1      195.51      202.89     26.98 o 
  -2  12   1      143.91      196.35     44.76 o 
  -1  12   1       28.92       81.80     39.47 o 
   0  12   1       86.20      118.96     43.88 o 
  -5  13   1     3661.62     3941.74    148.06 o 
  -4  13   1     2809.16     3215.97    112.56 o 
  -3  13   1     1670.47     1925.06    106.06 o 
   2 -13   2      283.95      242.55     52.70 o 
   3 -13   2      741.52      666.13     69.46 o 
   4 -13   2      429.89      463.46     28.87 o 
  -1 -12   2     1272.64     1396.75     90.74 o 
   0 -12   2      681.25      597.55     68.02 o 
   1 -12   2      258.43      199.99     45.09 o 
   2 -12   2     1312.66     1385.06     84.23 o 
   3 -12   2     1951.26     1891.07     58.15 o 
   4 -12   2      943.20      940.79     69.04 o 
   5 -12   2     1605.82     1565.35     53.50 o 
  -2 -11   2     2190.77     2001.91    102.75 o 
  -1 -11   2     1305.33     1412.29     86.10 o 
   0 -11   2      323.23      225.24     45.97 o 
   1 -11   2      825.02      728.97     65.60 o 
   2 -11   2     1792.46     1762.68     40.93 o 
   3 -11   2     1470.01     1337.76     36.80 o 
   4 -11   2      340.89      315.60     22.31 o 
   5 -11   2      230.71      197.28     24.09 o 
   6 -11   2      362.78      370.26     31.34 o 
  -3 -10   2      151.86      195.14     45.75 o 
  -2 -10   2     1052.34     1117.38     76.84 o 
  -1 -10   2      590.09      685.09     64.17 o 
   0 -10   2       96.89      120.83     35.50 o 
   1 -10   2      889.03      939.76     64.72 o 
   2 -10   2     1503.12     1478.03     35.79 o 
   3 -10   2     2635.57     2601.30     49.80 o 
   4 -10   2      683.90      686.14     27.60 o 
   5 -10   2     1638.83     1626.63     51.03 o 
   6 -10   2     1360.12     1326.28     49.28 o 
   7 -10   2      550.45      556.80     37.47 o 
  -4  -9   2     2408.43     2343.68    111.46 o 
  -3  -9   2     4272.65     4039.31    139.80 o 
  -2  -9   2     9950.78     9198.98    222.48 o 
  -1  -9   2     4944.14     4834.32    143.99 o 
   0  -9   2     4008.29     4037.11    128.77 o 
   1  -9   2    10374.78    10370.21    108.12 o 
   2  -9   2    14750.65    14508.96    149.85 o 
   3  -9   2     5734.25     5791.38    127.02 o 
   4  -9   2     5010.07     4832.04     71.61 o 
   5  -9   2     5762.67     5488.31     95.33 o 
   6  -9   2     4020.66     3855.58     98.23 o 
   7  -9   2     2966.76     3001.72     74.42 o 
  -5  -8   2      530.99      556.32     66.37 o 
  -4  -8   2        6.82      122.16     38.26 o 
  -3  -8   2       35.43       40.24     33.41 o 
  -2  -8   2       84.39      137.81     35.17 o 
  -1  -8   2      247.26      277.72     41.23 o 
   0  -8   2       63.43       68.86     10.26 o 
   1  -8   2       82.21       94.50     11.17 o 
   2  -8   2      598.50      562.15     35.50 o 
   3  -8   2      821.47      824.13     31.73 o 
   4  -8   2       49.39       36.35     12.38 o 
   5  -8   2      916.04      912.93     36.42 o 
   6  -8   2       79.47       89.37     18.54 o 
   7  -8   2      465.23      471.92     31.73 o 
   8  -8   2     1105.59     1045.38     71.00 o 
  -6  -7   2     1309.27     1434.12     91.51 o 
  -5  -7   2     1098.12     1122.45     76.84 o 
  -4  -7   2      945.03      989.16     68.91 o 
  -3  -7   2     6542.60     6134.05    163.61 o 
  -2  -7   2     2411.47     2394.72     92.83 o 
  -1  -7   2      429.20      442.35     37.82 o 
   0  -7   2     4132.38     4052.87     50.92 o 
   1  -7   2     9732.54     9481.19     95.07 o 
   2  -7   2     3797.58     3731.06     52.02 o 
   3  -7   2      989.37     1014.79     30.99 o 
   4  -7   2     6359.95     6366.82     93.99 o 
   5  -7   2     2854.87     2875.64     61.66 o 
   6  -7   2     3339.33     3258.45     78.39 o 
   7  -7   2     2019.51     1981.84     85.77 o 
   8  -7   2     2999.28     2699.56    103.30 o 
  -6  -6   2     2386.33     2303.33    108.82 o 
  -5  -6   2     2469.27     2235.41     99.44 o 
  -4  -6   2     1516.07     1461.57     77.06 o 
  -3  -6   2     1760.50     1737.64     78.50 o 
  -2  -6   2     2841.71     2725.25     92.39 o 
  -1  -6   2     2093.62     2031.80     34.18 o 
   0  -6   2     1823.67     1653.66     23.96 o 
   1  -6   2     4373.37     4642.75     80.72 o 
   2  -6   2      105.85      133.63     12.94 o 
   3  -6   2       75.27       93.91     14.66 o 
   4  -6   2      764.54      795.02     29.45 o 
   5  -6   2     1083.32     1129.58     36.97 o 
   6  -6   2        5.71       18.03     13.29 o 
   7  -6   2       41.33       45.31     24.25 o 
   8  -6   2        0.15       10.25     22.49 o 
  -7  -5   2      687.86      661.27     69.35 o 
  -6  -5   2     1077.80     1097.97     72.65 o 
  -5  -5   2     2213.10     2126.38     90.85 o 
  -4  -5   2     4902.84     4525.73    128.22 o 
  -3  -5   2     7807.61     7448.11    166.70 o 
  -2  -5   2     2096.92     1850.31     70.89 o 
  -1  -5   2     9243.53     9365.59     92.57 o 
   0  -5   2    20112.41    20011.35    143.21 o 
   1  -5   2    21847.63    22973.23    186.67 o 
   2  -5   2     6260.84     6514.01     69.10 o 
   3  -5   2     7477.66     8018.30    181.91 o 
   4  -5   2    16233.33    17679.43    235.82 o 
   5  -5   2     8103.51     8302.82    127.01 o 
   6  -5   2     3927.05     4197.19    114.44 o 
   7  -5   2     4786.15     4765.96    127.89 o 
  -7  -4   2     3010.01     2841.12    116.42 o 
  -6  -4   2     3030.96     2588.10    101.87 o 
  -5  -4   2     4101.50     3623.67    113.56 o 
  -4  -4   2     6386.78     6024.79    145.09 o 
  -3  -4   2     8609.45     7919.86    163.94 o 
  -2  -4   2     7730.43     7353.29    149.61 o 
  -1  -4   2    11978.54    11850.97    108.53 o 
   0  -4   2    31665.64    33667.50    227.27 o 
   1  -4   2    10229.73    10691.22     94.45 o 
   2  -4   2     2995.51     3019.56     38.99 o 
   3  -4   2     9496.13    10468.60    198.01 o 
   4  -4   2    12957.00    14447.79    176.56 o 
   5  -4   2     4060.32     4202.04    105.62 o 
   6  -4   2      805.26      808.46     47.96 o 
   8  -4   2      714.39      671.86     60.53 o 
  -8  -3   2        4.50       63.61     36.38 o 
  -7  -3   2        0.73       57.11     34.18 o 
  -6  -3   2       71.91       84.89     30.21 o 
  -5  -3   2      909.33      928.63     56.12 o 
  -4  -3   2      496.24      535.37     41.01 o 
  -3  -3   2      151.00      145.20     21.50 o 
  -2  -3   2       39.68       49.06     15.43 o 
  -1  -3   2     5793.32     5682.01     57.32 o 
   0  -3   2     5535.39     5791.00     57.11 o 
   1  -3   2     1256.23     1222.64     20.03 o 
   2  -3   2      757.50      802.76     20.97 o 
   3  -3   2     3145.65     3258.42     66.48 o 
   4  -3   2     6462.51     6862.91    133.29 o 
   5  -3   2     1622.78     1336.99     53.69 o 
   6  -3   2     3830.06     4022.00    105.62 o 
   7  -3   2     3403.32     3334.49    116.31 o 
   8  -3   2     1275.41     1294.44     77.51 o 
  -8  -2   2     3484.87     3819.25    138.47 o 
  -7  -2   2     3656.19     3997.20    131.31 o 
  -6  -2   2     3438.58     3561.38    112.12 o 
  -5  -2   2     4840.54     4782.06    122.05 o 
  -4  -2   2     9315.13     9183.76    176.40 o 
  -3  -2   2     3458.89     3429.41     82.80 o 
  -2  -2   2     9714.75     9741.29    163.94 o 
  -1  -2   2    22471.29    22931.97    207.21 o 
   0  -2   2     7075.57     7363.10     66.74 o 
   1  -2   2     1313.73     1290.36     34.62 o 
   2  -2   2     1394.22     1352.76     39.47 o 
   3  -2   2    19203.66    21124.97    308.04 o 
   4  -2   2     5357.31     5607.94    112.67 o 
   5  -2   2      886.87      918.82     43.88 o 
   6  -2   2     1533.65     1455.62     71.22 o 
   7  -2   2     3445.98     3452.01    121.27 o 
   8  -2   2      893.25      947.59     71.66 o 
  -8  -1   2     1400.19     1479.88     82.25 o 
  -7  -1   2      348.20      350.04     44.10 o 
  -6  -1   2      394.17      373.52     38.26 o 
  -5  -1   2     1302.33     1380.54     58.65 o 
  -4  -1   2     1065.28     1144.83     46.53 o 
  -3  -1   2      100.53       89.43      7.94 o 
  -2  -1   2     3096.56     3252.13     41.80 o 
  -1  -1   2      628.57      597.57     11.65 o 
   0  -1   2       65.78       67.62      4.04 o 
   1  -1   2      220.81      191.17     14.66 o 
   2  -1   2       36.36       54.24     10.80 o 
   3  -1   2     1319.00     1432.91     43.44 o 
   4  -1   2      143.30      144.98     18.63 o 
   5  -1   2      808.05      900.60     62.46 o 
   6  -1   2     1504.32     1486.82     73.43 o 
   7  -1   2       67.79       88.86     32.63 o 
   8  -1   2      124.04      160.85     40.24 o 
  -8   0   2     4107.54     4113.18    133.73 o 
  -7   0   2     3100.22     3213.77    107.71 o 
  -6   0   2     5962.55     5984.77    141.56 o 
  -5   0   2    12773.67    12817.18    148.33 o 
  -4   0   2     9505.91     9736.32    113.26 o 
  -3   0   2    10465.52    10770.03    240.18 o 
  -2   0   2   105087.38   108854.88   1250.20 o 
  -1   0   2    23076.10    24283.29    239.92 o 
   0   0   2    18217.35    20640.64    283.34 o 
   1   0   2    22353.32    25048.63    341.88 o 
   2   0   2    46383.91    50557.03    490.37 o 
   3   0   2    34313.48    37653.93    377.74 o 
   4   0   2     8712.61     8818.14    113.67 o 
   5   0   2     8214.17     8777.49    192.72 o 
   6   0   2     7120.92     7592.42    188.42 o 
   7   0   2     6858.05     6749.46    188.86 o 
   8   0   2     2054.53     2232.55    114.11 o 
  -8   1   2      991.33     1032.04     64.05 o 
  -7   1   2      610.84      599.20     45.42 o 
  -6   1   2     1988.70     2039.39     71.88 o 
  -5   1   2     6225.16     6215.68     85.59 o 
  -4   1   2     1828.08     1675.02     45.75 o 
  -3   1   2     3022.10     3143.32     65.38 o 
  -2   1   2     4880.97     4946.45     60.97 o 
  -1   1   2     8319.48     8793.15    132.02 o 
   0   1   2      512.36      482.94     13.60 o 
   1   1   2     3131.77     3221.82     44.76 o 
   2   1   2     4460.75     4740.37     63.50 o 
   3   1   2      389.31      364.83     34.51 o 
   4   1   2      150.85      197.90     28.00 o 
   5   1   2       16.44       34.84     22.49 o 
   6   1   2      569.18      521.15     54.57 o 
   7   1   2        1.57       10.14     29.66 o 
  -8   2   2      793.11      779.90     55.46 o 
  -7   2   2      796.23      711.11     47.41 o 
  -6   2   2     1526.27     1590.73     41.95 o 
  -5   2   2     1495.11     1607.54     52.48 o 
  -4   2   2      856.95      851.01     35.50 o 
  -3   2   2     6388.78     6763.15     84.19 o 
  -2   2   2    14683.05    15287.05    191.49 o 
  -1   2   2     1271.89     1180.68     23.27 o 
   0   2   2      562.03      521.77     23.43 o 
   1   2   2     3073.41     2950.43     56.39 o 
   2   2   2    17477.28    18700.13    352.41 o 
   3   2   2     3740.02     3576.05     56.29 o 
   4   2   2     1820.87     1861.45     75.63 o 
   5   2   2     3630.83     3590.38    118.30 o 
   6   2   2     3490.53     3413.87    126.68 o 
   7   2   2     1850.05     1919.11    100.66 o 
  -8   3   2     2477.65     2459.00     90.51 o 
  -7   3   2     2555.08     2490.86     83.13 o 
  -6   3   2    10473.22    10548.65    190.84 o 
  -5   3   2    11125.65    11549.82    198.78 o 
  -4   3   2     3633.31     3508.35     81.92 o 
  -3   3   2    10740.15    11112.53    125.80 o 
  -2   3   2    11514.05    12079.66    110.88 o 
  -1   3   2     3278.17     3154.95     47.65 o 
   0   3   2     4261.56     4037.49     56.85 o 
   1   3   2    16479.66    17309.75    184.69 o 
   2   3   2     2591.03     2495.63     43.48 o 
   3   3   2      233.13      277.28     32.52 o 
   4   3   2     1460.15     1457.16     70.67 o 
   5   3   2     2219.60     2203.00     95.70 o 
   6   3   2      794.91      876.15     70.89 o 
   7   3   2      163.25      207.71     51.93 o 
  -7   4   2       48.16       70.56     24.92 o 
  -6   4   2      133.48      137.59     25.25 o 
  -5   4   2      236.19      249.87     18.09 o 
  -4   4   2     1893.67     1931.94     39.21 o 
  -3   4   2     3672.03     3781.47     45.02 o 
  -2   4   2     6348.98     6805.84    102.04 o 
  -1   4   2     1214.19     1202.09     29.67 o 
   0   4   2     2381.77     2233.26     41.41 o 
   1   4   2     9263.55     9150.82    111.10 o 
   2   4   2     5254.64     4275.47    112.67 o 
   3   4   2     2563.23     2459.99     88.97 o 
   4   4   2     2737.82     2749.62    104.08 o 
   5   4   2     2034.12     1816.36     92.17 o 
   6   4   2     1288.37     1312.74     84.89 o 
  -7   5   2     4210.24     3745.06    108.82 o 
  -6   5   2    11133.39    11064.95    208.92 o 
  -5   5   2     9461.25     9808.32    187.09 o 
  -4   5   2     6530.89     6238.80     82.99 o 
  -3   5   2    21753.76    22570.52    242.65 o 
  -2   5   2    12364.83    12949.21    152.18 o 
  -1   5   2    12191.59    12637.59    149.70 o 
   0   5   2    20173.21    20511.72    223.65 o 
   1   5   2    23767.35    24197.57    258.17 o 
   2   5   2     5509.68     5172.01    135.17 o 
   3   5   2     2801.78     2823.26    101.32 o 
   4   5   2    10402.47     9922.76    226.78 o 
   5   5   2     4966.57     4793.97    155.01 o 
   6   5   2     1791.82     1716.03     99.22 o 
  -7   6   2      709.41      645.29     50.16 o 
  -6   6   2      318.36      232.07     32.85 o 
  -5   6   2       11.48       12.35     19.18 o 
  -4   6   2      139.21      166.81     17.75 o 
  -3   6   2       35.92       51.35     12.48 o 
  -2   6   2       87.38      111.19     14.78 o 
  -1   6   2      577.12      583.18     38.15 o 
   0   6   2      312.79      343.83     42.17 o 
   1   6   2      447.37      448.38     44.76 o 
   2   6   2      299.52      282.57     40.46 o 
   3   6   2       72.98      115.65     35.17 o 
   4   6   2      416.60      454.56     57.66 o 
   5   6   2      152.12      171.66     44.98 o 
  -9   7   2      361.79      291.96     26.57 o 
  -8   7   2     1893.68     1808.86     83.24 o 
  -7   7   2     3335.93     3275.17    109.59 o 
  -6   7   2     2768.42     2699.78     92.94 o 
  -5   7   2     2794.11     2694.60     89.08 o 
  -4   7   2     4084.90     3809.87    207.32 o 
  -3   7   2     3875.38     3768.02     70.08 o 
  -2   7   2     1683.82     1692.10     68.69 o 
  -1   7   2     4885.54     4747.48     79.60 o 
   0   7   2     4807.80     4540.84    129.65 o 
   1   7   2     4693.89     4492.00    134.28 o 
   2   7   2      261.02      214.77     40.68 o 
   3   7   2     2148.81     2037.96     98.45 o 
   4   7   2     3697.52     3529.19    137.81 o 
  -8   8   2     2509.57     2154.60     95.70 o 
  -7   8   2     4280.53     4137.76    129.21 o 
  -6   8   2     1815.72     1675.13     75.74 o 
  -5   8   2      914.71      892.57     37.02 o 
  -4   8   2     2665.18     2725.79     62.79 o 
  -3   8   2     2199.75     2167.21     53.75 o 
  -2   8   2     3218.02     3191.81     66.35 o 
  -1   8   2      341.89      320.98     23.64 o 
   0   8   2     1386.28     1385.50     74.97 o 
   1   8   2       54.81      106.17     36.27 o 
   2   8   2      175.78      215.43     44.43 o 
   3   8   2      626.72      611.77     66.92 o 
   4   8   2      179.70      178.49     52.59 o 
  -8   9   2     1354.19     1377.78     81.80 o 
  -7   9   2     1218.20     1215.61     73.76 o 
  -6   9   2     1924.86     1861.56     83.13 o 
  -5   9   2     2708.77     2724.74     67.12 o 
  -4   9   2     3231.94     3173.36    134.94 o 
  -3   9   2     3564.63     3521.70     75.00 o 
  -2   9   2     4970.24     4763.59    116.70 o 
  -1   9   2     5479.81     5454.65     94.35 o 
   0   9   2     7665.54     7452.85    195.58 o 
   1   9   2     2561.97     2375.10    105.51 o 
   2   9   2     1998.18     1870.60     99.22 o 
   3   9   2     4908.47     4571.71    165.04 o 
  -7  10   2     1647.42     1597.07     86.10 o 
  -6  10   2      605.27      688.95     57.66 o 
  -5  10   2     2660.38     2605.11     68.86 o 
  -4  10   2     2908.66     2835.99     70.09 o 
  -3  10   2     2274.08     2213.84     61.06 o 
  -2  10   2     2944.23     3049.46     71.84 o 
  -1  10   2     2501.29     2403.54    105.62 o 
   0  10   2     1608.67     1648.89     89.74 o 
   1  10   2      625.13      652.46     67.91 o 
   2  10   2     1814.11     1765.09    100.88 o 
  -6  11   2      140.76      169.34     36.93 o 
  -5  11   2       77.64       97.91     21.44 o 
  -4  11   2       10.80       14.88     16.63 o 
  -3  11   2      188.63      220.01     26.27 o 
  -2  11   2      874.72      855.75     66.81 o 
  -1  11   2      560.97      527.32     61.52 o 
   0  11   2       87.44      149.17     40.90 o 
   1  11   2      126.75      138.03     47.19 o 
  -5  12   2     2883.29     3194.12     84.47 o 
  -4  12   2     1667.70     1653.97     58.70 o 
  -3  12   2      905.20      837.23     66.59 o 
  -2  12   2     2542.33     2487.99    114.77 o 
  -1  12   2     1377.98     1421.55     90.51 o 
  -4  13   2       71.47       99.39     25.98 o 
  -3  13   2        4.00       22.82     37.04 o 
   2 -13   3     3225.97     3596.55    143.88 o 
   3 -13   3     1844.58     1837.08    102.09 o 
   4 -13   3      912.55      938.88     63.94 o 
  -1 -12   3      889.02      916.61     74.31 o 
   0 -12   3      426.86      436.26     57.00 o 
   1 -12   3      366.58      421.81     57.00 o 
   2 -12   3      844.72      649.92     64.94 o 
   3 -12   3      553.81      551.12     26.85 o 
   4 -12   3      584.37      610.74     37.62 o 
   5 -12   3      826.81      745.89     89.08 o 
  -2 -11   3      124.05      159.64     42.56 o 
  -1 -11   3      342.48      383.56     55.68 o 
   0 -11   3      693.08      653.34     63.06 o 
   1 -11   3      874.07      980.12     68.80 o 
   2 -11   3      600.27      589.30     25.64 o 
   3 -11   3      105.29      119.80     16.10 o 
   4 -11   3      773.89      798.88     30.72 o 
   5 -11   3     1495.73     1442.50     49.50 o 
   6 -11   3     1021.45     1109.55     72.54 o 
  -4 -10   3     1362.38     1362.79     88.64 o 
  -3 -10   3     4176.26     4080.54    148.29 o 
  -2 -10   3     5766.10     5303.87    162.29 o 
  -1 -10   3     3888.74     3826.64    135.50 o 
   0 -10   3     3771.03     3811.43    130.09 o 
   1 -10   3     5652.74     5576.81     73.87 o 
   2 -10   3     3892.58     3830.98     60.47 o 
   3 -10   3     2181.80     2031.31     44.31 o 
   4 -10   3     4268.27     4143.07     70.24 o 
   5 -10   3     4206.67     4101.93     83.93 o 
   6 -10   3      441.51      417.29     49.17 o 
  -5  -9   3       53.55       97.02     41.23 o 
  -4  -9   3      237.52      212.01     44.54 o 
  -3  -9   3        2.74       50.82     33.07 o 
  -2  -9   3       91.29      106.39     35.61 o 
  -1  -9   3      196.97      281.25     43.77 o 
   0  -9   3      495.70      482.34     49.83 o 
   1  -9   3       38.54       50.82     11.13 o 
   2  -9   3       33.87       28.56     10.34 o 
   3  -9   3      998.04      944.44     29.62 o 
   4  -9   3     1885.89     1654.21     78.39 o 
   5  -9   3      934.94      962.86     39.30 o 
   6  -9   3      630.21      619.38     54.79 o 
   7  -9   3      658.42      702.07     61.30 o 
  -6  -8   3     1113.17     1009.33     74.31 o 
  -5  -8   3      636.90      655.55     57.16 o 
  -4  -8   3     2611.24     2533.58     75.13 o 
  -3  -8   3     2848.65     2784.67     70.37 o 
  -2  -8   3     5771.02     5871.32    160.08 o 
  -1  -8   3     2791.35     2587.00     96.14 o 
   0  -8   3     6182.87     6268.71    126.07 o 
   1  -8   3     7994.56     7914.15     87.24 o 
   2  -8   3     4201.64     4162.97     58.38 o 
   3  -8   3     5976.85     5872.38     75.53 o 
   4  -8   3    12085.79    12482.96    213.22 o 
   5  -8   3     6273.27     6239.42    101.40 o 
   6  -8   3     1469.30     1413.29     73.32 o 
   7  -8   3     3600.60     3298.22    116.64 o 
   8  -8   3     5582.22     5510.37    162.95 o 
  -6  -7   3      174.93      225.79     48.84 o 
  -5  -7   3      673.96      634.15     64.05 o 
  -4  -7   3     1363.86     1399.39     77.39 o 
  -3  -7   3     1533.12     1464.27     78.28 o 
  -2  -7   3       56.33       75.49     37.37 o 
  -1  -7   3       55.37       75.74     15.15 o 
   0  -7   3      487.94      450.87     41.62 o 
   1  -7   3     2040.26     1913.84     35.82 o 
   2  -7   3      277.38      287.79     20.62 o 
   3  -7   3       17.49       20.60      8.27 o 
   4  -7   3        6.31       21.93     18.14 o 
   5  -7   3        3.22        7.39     18.41 o 
   6  -7   3      128.88      163.06     32.19 o 
   7  -7   3       36.70       44.54     25.47 o 
   8  -7   3       30.66       86.66     32.19 o 
  -7  -6   3     1257.49     1432.47     90.51 o 
  -6  -6   3      412.20      517.84     59.64 o 
  -5  -6   3     1208.85     1216.16     73.43 o 
  -4  -6   3     3639.13     3393.58    114.00 o 
  -3  -6   3     6017.59     5862.64    100.81 o 
  -2  -6   3     3126.44     3088.06     64.25 o 
  -1  -6   3     2782.40     2523.35     39.10 o 
   0  -6   3    12700.63    13009.64    124.00 o 
   1  -6   3     3763.44     3626.76     65.08 o 
   2  -6   3     2977.55     3073.29     44.86 o 
   3  -6   3    10488.49    10740.54    128.28 o 
   4  -6   3     5374.08     5657.36     85.88 o 
   5  -6   3     1132.13     1380.43     63.39 o 
   6  -6   3     1720.68     1600.60     71.33 o 
   7  -6   3     4037.21     3970.19    123.04 o 
  -7  -5   3     2196.36     2036.08    100.77 o 
  -6  -5   3     2129.19     1998.49     91.84 o 
  -5  -5   3     6908.56     6153.89    159.97 o 
  -4  -5   3    11065.07    10464.86    216.20 o 
  -3  -5   3     7007.14     5833.40    140.79 o 
  -2  -5   3     5273.39     5290.86     85.71 o 
  -1  -5   3    10797.12    10930.95    105.73 o 
   0  -5   3    11215.34    11066.12    118.88 o 
   1  -5   3    15112.95    16574.37    183.99 o 
   2  -5   3     5560.51     5844.06     65.04 o 
   3  -5   3     3215.67     3213.66     84.56 o 
   4  -5   3     2873.23     2928.44     85.00 o 
   5  -5   3     1553.31     1521.33     63.61 o 
   6  -5   3     1604.26     1671.38     71.77 o 
   7  -5   3     1148.57     1081.43     61.41 o 
  -7  -4   3       39.18       39.80     31.97 o 
  -6  -4   3       73.70       86.21     29.55 o 
  -5  -4   3      343.12      348.94     40.35 o 
  -4  -4   3     3029.86     2758.88     88.42 o 
  -3  -4   3     2594.38     2478.84     78.61 o 
  -2  -4   3      829.57      747.79     17.61 o 
  -1  -4   3     4929.01     4628.99     52.49 o 
   0  -4   3     8350.89     8333.65    112.49 o 
   1  -4   3     6355.87     6590.65     84.96 o 
   2  -4   3     9987.68    10524.39    175.96 o 
   3  -4   3    11245.53    12097.21    204.18 o 
   4  -4   3     5334.38     5206.19    115.32 o 
   5  -4   3     3350.73     3524.67     97.35 o 
   6  -4   3     6394.20     6551.78    148.51 o 
   8  -4   3     2236.38     2216.45    101.87 o 
  -7  -3   3      788.73      908.45     64.39 o 
  -6  -3   3     1827.10     1913.27     81.14 o 
  -5  -3   3     9801.14     9344.95    191.94 o 
  -4  -3   3     4795.42     4172.27    105.07 o 
  -3  -3   3     1447.17     1348.24     51.82 o 
  -2  -3   3     4020.44     3818.80     44.98 o 
  -1  -3   3    17342.49    17138.50    147.55 o 
   0  -3   3     7540.80     7828.91     74.89 o 
   1  -3   3     7535.21     7770.67     92.59 o 
   2  -3   3    10241.54    11178.50    180.59 o 
   3  -3   3     5179.29     5740.57    114.66 o 
   4  -3   3     4408.34     4777.65    107.38 o 
   5  -3   3     4576.29     4685.48    111.68 o 
   6  -3   3     5564.28     5777.28    136.16 o 
   7  -3   3     2229.64     2216.56     97.13 o 
   8  -3   3      666.42      608.58     61.41 o 
  -7  -2   3      294.95      366.03     45.31 o 
  -6  -2   3      474.82      504.83     44.98 o 
  -5  -2   3       20.11        2.09     16.76 o 
  -4  -2   3        1.00        3.31     13.12 o 
  -3  -2   3        2.66        2.41      9.76 o 
  -2  -2   3        0.80       13.34      5.34 o 
  -1  -2   3       45.09       76.76      6.66 o 
   0  -2   3      108.60      103.81      7.81 o 
   1  -2   3     1524.63     1636.10     43.66 o 
   2  -2   3      494.36      470.21     26.13 o 
   3  -2   3      623.09      678.25     33.63 o 
   4  -2   3       41.12       54.13     16.65 o 
   5  -2   3      123.13      124.14     23.04 o 
   6  -2   3     2354.87     2464.07     96.25 o 
   7  -2   3      623.47      606.04     58.21 o 
   8  -2   3      195.55      262.17     49.17 o 
  -7  -1   3     2557.93     2475.76     90.96 o 
  -6  -1   3    10686.61    10937.72    213.99 o 
  -5  -1   3    17152.44    17115.86    286.43 o 
  -4  -1   3     8214.76     8001.89    147.07 o 
  -3  -1   3     7846.99     7936.12     77.81 o 
  -2  -1   3    25870.73    26249.25    386.83 o 
  -1  -1   3    68359.23    70045.38    841.78 o 
   0  -1   3     9353.84     9542.15    146.47 o 
   1  -1   3    17013.21    18242.94    261.07 o 
   2  -1   3    20028.38    21727.37    311.90 o 
   3  -1   3     8968.64     9648.02    161.63 o 
   4  -1   3     5990.45     6277.89    103.19 o 
   5  -1   3     8651.61     9336.36    133.02 o 
   6  -1   3     5546.61     5269.91    150.05 o 
   7  -1   3     1296.22     1373.48     83.57 o 
  -7   0   3     1786.57     2043.80     80.81 o 
  -6   0   3     3844.97     3789.82    102.86 o 
  -5   0   3     3870.60     3833.53     60.26 o 
  -4   0   3     2778.21     2734.19     52.09 o 
  -3   0   3     1338.68     1256.20     21.75 o 
  -2   0   3    22046.01    23280.19    192.06 o 
  -1   0   3     2126.48     2062.68     50.60 o 
   0   0   3      868.46      809.56     27.78 o 
   1   0   3     2350.30     2454.15     53.80 o 
   2   0   3     1067.34     1085.21     37.15 o 
   3   0   3       72.62       47.91     10.46 o 
   4   0   3      799.33      736.08     27.96 o 
   5   0   3       22.86       48.51     24.03 o 
   6   0   3      432.41      509.02     52.92 o 
   7   0   3        9.40       30.10     30.32 o 
  -7   1   3     1246.63     1223.99     59.87 o 
  -6   1   3     7187.53     7237.86    151.15 o 
  -5   1   3     3628.84     3619.86     58.22 o 
  -4   1   3      520.94      493.69     19.44 o 
  -3   1   3     4734.70     4835.21     66.18 o 
  -2   1   3    34523.72    35922.21    354.54 o 
  -1   1   3    10169.28    10262.54     90.97 o 
   0   1   3     7762.12     8111.77     92.09 o 
   1   1   3    20178.70    22131.88    227.13 o 
   2   1   3    12010.79    13155.09    148.27 o 
   3   1   3     6772.68     7224.61     96.53 o 
   4   1   3    13128.23    13643.56    258.20 o 
   5   1   3    11392.77    11562.50    243.87 o 
   6   1   3     4182.47     4430.37    146.08 o 
   7   1   3     1914.66     1978.31    105.40 o 
  -9   2   3     1901.60     1905.55     90.74 o 
  -7   2   3     4163.61     3882.43    106.06 o 
  -6   2   3     2505.40     2442.12     50.86 o 
  -5   2   3     3015.28     2829.62     71.94 o 
  -4   2   3     1582.83     1643.58     36.91 o 
  -3   2   3     6126.65     6008.25     77.69 o 
  -2   2   3    12491.87    12593.34    110.14 o 
  -1   2   3      120.94      123.23     10.32 o 
   0   2   3      971.93      974.68     24.46 o 
   1   2   3     5193.61     5370.95    121.83 o 
   2   2   3     4898.25     5178.20     73.32 o 
   3   2   3      641.75      615.04     24.59 o 
   4   2   3      767.46      682.66     51.16 o 
   5   2   3     1380.06     1353.20     74.20 o 
   6   2   3      136.30      182.46     41.12 o 
   7   2   3      166.23      189.08     44.65 o 
  -9   3   3        2.75        2.43     29.44 o 
  -8   3   3       63.16      113.56     30.54 o 
  -7   3   3      839.79      821.22     34.96 o 
  -6   3   3     1125.64     1149.51     37.56 o 
  -5   3   3      334.50      371.60     21.54 o 
  -4   3   3      255.22      283.35     34.23 o 
  -3   3   3     3966.23     3972.21     58.45 o 
  -2   3   3     4679.61     4628.54     50.17 o 
  -1   3   3     2721.61     2707.77     45.24 o 
   0   3   3     5260.60     5233.21     71.77 o 
   1   3   3     2362.16     2296.35     43.03 o 
   2   3   3     1457.96     1516.77     44.93 o 
   3   3   3     1825.89     1659.80     70.45 o 
   4   3   3     4539.53     4408.32    130.54 o 
   5   3   3     2676.95     2630.44    107.38 o 
   6   3   3      148.68      187.75     43.99 o 
  -7   4   3     9373.94     9196.43    131.23 o 
  -6   4   3     6499.12     6515.18     99.23 o 
  -5   4   3     8162.13     8030.18    108.31 o 
  -4   4   3    23555.47    24692.49    261.61 o 
  -3   4   3    29028.12    29682.22    248.15 o 
  -2   4   3    14813.10    15035.56    167.44 o 
  -1   4   3     5788.84     5604.19     78.97 o 
   0   4   3    20688.18    20774.17    223.69 o 
   1   4   3    21009.28    21347.41    240.62 o 
   2   4   3     7849.00     7733.88    168.90 o 
   3   4   3     3198.33     3282.89    108.15 o 
   4   4   3     5652.79     5486.55    156.88 o 
   5   4   3     2849.86     2621.84    113.67 o 
   6   4   3      774.53      777.48     74.75 o 
  -8   5   3      120.86      138.69     32.85 o 
  -7   5   3      127.88       94.26     28.11 o 
  -6   5   3      109.33      128.55     28.00 o 
  -5   5   3      311.91      327.55     33.07 o 
  -4   5   3        4.74        2.33      6.15 o 
  -3   5   3       73.87       99.86      8.42 o 
  -2   5   3      806.10      843.54     47.63 o 
  -1   5   3      493.86      468.82     56.50 o 
   0   5   3      417.74      383.35     21.47 o 
   1   5   3      145.76      152.53     15.54 o 
   2   5   3      969.56      943.18     58.21 o 
   3   5   3     2008.07     1946.89     86.10 o 
   4   5   3     2199.15     1939.95     93.16 o 
   5   5   3      466.06      540.66     62.62 o 
  -8   6   3     2035.56     2040.05     86.99 o 
  -7   6   3     2312.86     2297.04     86.66 o 
  -6   6   3      526.57      645.07     46.97 o 
  -5   6   3     4238.74     4114.39    107.93 o 
  -4   6   3     9523.14     9720.04    129.15 o 
  -3   6   3     5446.22     5543.60     85.91 o 
  -2   6   3     1461.82     1412.12     66.37 o 
  -1   6   3     4113.19     4049.70     70.85 o 
   0   6   3    10400.58     9719.23    127.96 o 
   1   6   3     6637.99     6446.60    160.19 o 
   2   6   3     2753.62     2591.85    100.33 o 
   3   6   3     4182.72     4272.49    139.13 o 
   4   6   3     4124.58     3830.28    140.57 o 
   5   6   3     1334.55     1311.41     91.18 o 
  -8   7   3     2043.00     1945.35     89.08 o 
  -7   7   3      510.48      474.07     47.85 o 
  -6   7   3      900.93      941.97     58.10 o 
  -5   7   3     1604.35     1397.30     62.84 o 
  -4   7   3     1521.07     1479.81     43.50 o 
  -3   7   3       54.76       71.78     14.87 o 
  -2   7   3       21.39       35.09     14.38 o 
  -1   7   3     2473.88     2485.71     56.66 o 
   0   7   3      237.13      254.88     24.09 o 
   1   7   3      153.09      164.49     36.93 o 
   2   7   3       10.51       10.47     29.22 o 
   3   7   3        9.30       37.59     33.19 o 
   4   7   3       82.85       91.62     42.56 o 
  -8   8   3     2316.52     2164.30     97.68 o 
  -7   8   3      910.19      754.77     57.66 o 
  -6   8   3     1444.39     1319.24     69.68 o 
  -5   8   3     7548.17     7570.93    178.00 o 
  -4   8   3     5440.33     5334.48     92.18 o 
  -3   8   3     2089.94     2023.29     53.20 o 
  -2   8   3     3528.77     3416.95     70.48 o 
  -1   8   3     7275.84     7077.63    110.43 o 
   0   8   3     3347.24     3240.00    114.66 o 
   1   8   3     3407.61     3373.41    121.27 o 
   2   8   3     3014.87     2835.61    118.85 o 
   3   8   3     2284.05     2231.00    109.37 o 
  -8   9   3     2715.70     2734.84    114.00 o 
  -7   9   3     2135.41     2021.53     91.07 o 
  -6   9   3     4575.28     4513.38    132.74 o 
  -5   9   3     5875.86     5946.73    139.52 o 
  -4   9   3     3866.53     3661.10     76.89 o 
  -3   9   3     1286.09     1272.47     44.51 o 
  -2   9   3     4857.15     4816.35     90.14 o 
  -1   9   3     6564.10     6466.34    172.54 o 
   0   9   3     2183.01     2143.91     98.34 o 
   1   9   3      816.14      915.29     70.01 o 
   2   9   3      792.13      853.00     71.77 o 
  -7  10   3        8.52      -28.55     28.55 o 
  -6  10   3      694.61      659.95     57.55 o 
  -5  10   3      751.09      706.59     54.46 o 
  -4  10   3      371.72      411.64     31.30 o 
  -3  10   3      317.31      327.89     43.82 o 
  -2  10   3      984.24      929.26     40.87 o 
  -1  10   3     1984.56     1832.89     91.84 o 
   0  10   3     1159.65      994.45     74.42 o 
   1  10   3     1635.39     1715.04     97.13 o 
   2  10   3     1422.38     1466.31     98.01 o 
  -6  11   3     1867.45     1932.78     90.18 o 
  -5  11   3     2091.16     2106.20     89.19 o 
  -4  11   3      241.36      223.55     27.03 o 
  -3  11   3      675.54      673.39     39.69 o 
  -2  11   3     2919.03     2995.91    121.72 o 
  -1  11   3     1671.38     1883.50     99.22 o 
   0  11   3      301.66      277.06     51.49 o 
  -5  12   3        2.13       26.79     29.44 o 
  -4  12   3       15.72       37.51     20.91 o 
  -3  12   3        8.38       43.66     30.43 o 
  -2  12   3        6.79       30.43     32.52 o 
  -1  12   3      238.73      269.78     53.36 o 
   2 -13   4     1175.33     1116.16     80.59 o 
   3 -13   4      413.91      419.28     42.89 o 
   4 -13   4      182.51      167.36     35.72 o 
  -1 -12   4       31.57      107.38     38.48 o 
   0 -12   4      357.34      401.42     55.90 o 
   1 -12   4     1531.49     1597.95     90.07 o 
   2 -12   4      941.08      993.13     69.79 o 
   3 -12   4      591.59      633.19     38.52 o 
   4 -12   4      488.72      532.85     49.01 o 
   5 -12   4     1457.62     1596.52     85.77 o 
  -3 -11   4     1547.82     1586.05     94.37 o 
  -2 -11   4     1388.72     1432.03     87.32 o 
  -1 -11   4      979.68     1119.03     77.06 o 
   0 -11   4     1701.99     1881.40     93.38 o 
   1 -11   4     3115.34     3101.42    117.64 o 
   2 -11   4      930.99      811.03     46.14 o 
   3 -11   4      241.11      232.40     31.09 o 
   4 -11   4      931.09      919.48     43.69 o 
   5 -11   4     1910.78     1912.38     89.08 o 
  -4 -10   4       47.16       70.12     39.03 o 
  -3 -10   4       10.81        8.38     32.96 o 
  -2 -10   4       69.60      132.96     39.14 o 
  -1 -10   4        7.28      -25.80     25.80 o 
   0 -10   4      375.51      452.46     51.71 o 
   1 -10   4     1582.97     1572.82     69.68 o 
   2 -10   4       66.53      115.16     19.48 o 
   3 -10   4      409.04      371.10     29.22 o 
   4 -10   4     1042.40      958.51     59.31 o 
   5 -10   4      618.63      617.07     53.25 o 
   6 -10   4      684.92      680.24     58.87 o 
  -5  -9   4     1496.21     1573.92     91.95 o 
  -4  -9   4     4190.11     4043.17    141.45 o 
  -3  -9   4     4980.01     5138.61    158.76 o 
  -2  -9   4     2967.68     2969.78    112.34 o 
  -1  -9   4     5514.54     5554.69    154.79 o 
   0  -9   4    14789.30    15001.50    292.05 o 
   1  -9   4     9597.88     9464.82    135.92 o 
   2  -9   4     4118.07     4199.21     81.47 o 
   3  -9   4     6248.09     6081.04    105.60 o 
   4  -9   4    10933.35    10707.08    219.07 o 
   5  -9   4     7413.63     7053.75    174.41 o 
   6  -9   4     2561.41     2466.94    100.11 o 
   7  -9   4     3536.64     3494.90    128.33 o 
  -6  -8   4       84.73      105.65     29.26 o 
  -5  -8   4      127.89      146.17     26.62 o 
  -4  -8   4      206.71      215.67     65.16 o 
  -3  -8   4      722.38      712.09     38.52 o 
  -2  -8   4      588.96      542.87     51.38 o 
  -1  -8   4      455.46      538.13     49.06 o 
   0  -8   4       26.70       42.80     13.53 o 
   1  -8   4        5.25       16.73     11.39 o 
   2  -8   4     1405.45     1280.98     41.49 o 
   3  -8   4       91.13      111.67     17.18 o 
   4  -8   4      180.81      165.04     29.77 o 
   5  -8   4       35.00       -8.05     21.39 o 
   6  -8   4      213.99      286.76     39.91 o 
   7  -8   4      201.67      210.69     40.46 o 
  -6  -7   4      434.23      441.32     52.31 o 
  -5  -7   4     1741.30     1657.83     98.40 o 
  -4  -7   4     1856.69     1674.75     56.03 o 
  -3  -7   4      923.14      941.79     40.39 o 
  -2  -7   4     1671.62     1553.10     89.30 o 
  -1  -7   4     4877.06     4734.03     63.05 o 
   0  -7   4     6157.53     5918.66     71.91 o 
   1  -7   4     1097.48     1049.69     34.19 o 
   2  -7   4     1821.44     1803.52     46.45 o 
   3  -7   4     3464.41     3575.93     98.67 o 
   4  -7   4     7839.76     7985.68    170.78 o 
   5  -7   4     1025.54     1049.68     59.20 o 
   6  -7   4     1879.82     1823.74     82.25 o 
   7  -7   4     3169.51     3108.37    111.24 o 
   8  -7   4     1339.54     1380.54     82.58 o 
  -7  -6   4     2519.27     2383.48    110.80 o 
  -6  -6   4      940.98      925.28     47.69 o 
  -5  -6   4     2630.62     2572.90     70.59 o 
  -4  -6   4     5540.26     5147.69     98.14 o 
  -3  -6   4     3441.00     3432.31     73.34 o 
  -2  -6   4     3466.21     3253.66    266.14 o 
  -1  -6   4     6786.61     7083.18     79.70 o 
   0  -6   4      881.07      849.33     30.11 o 
   1  -6   4     1279.53     1132.95     33.06 o 
   2  -6   4     2937.76     2711.92    203.24 o 
   3  -6   4     4240.20     4420.66    106.94 o 
   4  -6   4      318.31      368.78     34.62 o 
   5  -6   4       21.80       57.44     23.70 o 
   6  -6   4      316.95      347.84     40.02 o 
   7  -6   4      307.37      304.29     43.22 o 
  -7  -5   4      416.32      421.12     55.57 o 
  -6  -5   4      530.82      513.40     37.73 o 
  -5  -5   4     1380.20     1396.36     50.87 o 
  -4  -5   4      770.50      679.12     34.69 o 
  -3  -5   4     3092.80     2814.24    140.24 o 
  -2  -5   4     5398.80     5085.98     61.04 o 
  -1  -5   4     9633.80     9675.74     97.53 o 
   0  -5   4     6413.29     6286.27     69.62 o 
   1  -5   4     3226.61     3353.73     64.72 o 
   2  -5   4    11703.30    12454.42    209.25 o 
   3  -5   4    13934.27    15025.87    250.60 o 
   4  -5   4     5313.26     5621.50    129.65 o 
   5  -5   4     2954.34     3060.19     94.37 o 
   6  -5   4     6852.50     7105.56    166.81 o 
   7  -5   4     3098.11     3191.16    110.14 o 
  -7  -4   4     1652.21     1646.51     60.45 o 
  -6  -4   4     2324.75     2164.86     63.61 o 
  -5  -4   4     7620.00     7254.04    119.22 o 
  -4  -4   4     7125.13     6741.88    107.65 o 
  -3  -4   4     6228.83     5907.57     93.55 o 
  -2  -4   4    19350.68    19910.10    175.94 o 
  -1  -4   4    15126.05    15017.43    135.90 o 
   0  -4   4     4629.69     4489.40     52.66 o 
   1  -4   4    10527.16    11053.62    129.91 o 
   2  -4   4    27846.67    29396.42    423.91 o 
   3  -4   4    13340.63    14039.69    232.18 o 
   4  -4   4     2158.37     2272.13     73.32 o 
   5  -4   4     4112.06     4567.52    117.53 o 
   6  -4   4     4921.60     5426.69    138.58 o 
  -8  -3   4        5.19       58.32     34.40 o 
  -6  -3   4       23.32       22.82     23.59 o 
  -5  -3   4      156.47      164.71     20.99 o 
  -4  -3   4       17.46       39.94     13.74 o 
  -3  -3   4     1054.00     1069.24     22.71 o 
  -2  -3   4      538.81      548.94     16.40 o 
  -1  -3   4       41.13       36.25      6.60 o 
   0  -3   4      122.68      136.44      8.98 o 
   1  -3   4      261.55      228.88     19.40 o 
   2  -3   4     4314.75     4420.00     94.37 o 
   3  -3   4     1236.78     1192.79     48.07 o 
   4  -3   4     1265.08     1333.69     55.01 o 
   5  -3   4      919.13      937.45     51.16 o 
   6  -3   4     1568.63     1743.59     72.21 o 
   7  -3   4     1290.17     1335.01     78.94 o 
  -8  -2   4     1772.88     1837.52     92.39 o 
  -6  -2   4     5580.89     5435.51    134.17 o 
  -5  -2   4     7215.79     6890.29    107.40 o 
  -4  -2   4     5123.67     4838.77     78.52 o 
  -3  -2   4     7528.55     7538.03     77.43 o 
  -2  -2   4    14858.96    14859.76    131.78 o 
  -1  -2   4     5961.17     5935.21     80.83 o 
   0  -2   4      297.72      302.14     18.30 o 
   1  -2   4    21903.58    23681.98    339.13 o 
   2  -2   4    13718.42    14541.88    227.55 o 
   3  -2   4     1514.59     1598.50     53.58 o 
   4  -2   4      865.17      999.41     46.75 o 
   5  -2   4     6125.33     6411.99    138.47 o 
   6  -2   4     3826.78     3968.42    129.65 o 
   7  -2   4      972.45      907.35     67.80 o 
  -8  -1   4      970.77      906.03     67.03 o 
  -7  -1   4     1777.96     1639.52     80.48 o 
  -6  -1   4     3331.72     3123.64     68.49 o 
  -5  -1   4     2532.14     2488.89     64.11 o 
  -4  -1   4     3172.86     3118.20     42.70 o 
  -3  -1   4      392.61      387.99     18.60 o 
  -2  -1   4     2252.89     2154.47     29.04 o 
  -1  -1   4     2502.00     2582.97    119.07 o 
   0  -1   4     1411.29     1418.69     41.23 o 
   1  -1   4       31.35       47.52     12.24 o 
   2  -1   4      413.23      473.96     27.34 o 
   3  -1   4      348.99      363.49     28.33 o 
   4  -1   4      156.91      144.75     16.73 o 
   5  -1   4      406.10      407.48     43.33 o 
   6  -1   4      177.03      283.56     43.22 o 
   7  -1   4      199.71      193.05     43.55 o 
  -9   0   4     1115.79     1016.39     73.76 o 
  -8   0   4      877.81      869.65     62.73 o 
  -7   0   4     2435.16     2197.27     89.85 o 
  -6   0   4     5674.09     5573.40     93.88 o 
  -5   0   4     6897.15     6779.76     98.78 o 
  -4   0   4    16242.21    16867.37    151.65 o 
  -3   0   4    10898.68    11005.79    101.59 o 
  -2   0   4    23709.41    24319.02    250.19 o 
  -1   0   4    14736.82    15192.44    163.50 o 
   0   0   4    27635.02    29544.15    410.57 o 
   1   0   4    49721.31    53505.05    520.36 o 
   2   0   4    15106.60    15747.13    175.11 o 
   3   0   4     7962.13     7734.18    372.64 o 
   4   0   4     9174.76     9285.87    400.70 o 
   5   0   4    17861.20    18075.47    338.91 o 
   6   0   4     4540.21     4605.77    148.73 o 
   7   0   4     2685.11     2638.82    120.39 o 
  -9   1   4      765.18      793.24     63.83 o 
  -8   1   4     1070.42      897.10     61.30 o 
  -7   1   4     4043.33     3856.30    117.86 o 
  -6   1   4     4108.08     3955.36     56.70 o 
  -5   1   4     2150.83     2150.30     36.65 o 
  -4   1   4     2954.86     2857.59     44.66 o 
  -3   1   4     7776.25     7763.83     74.98 o 
  -2   1   4     5213.00     5103.64     68.75 o 
  -1   1   4     4926.29     4853.78     54.66 o 
   0   1   4     6672.58     6901.00    127.39 o 
   1   1   4     5680.23     5977.29     79.20 o 
   2   1   4     2036.48     2133.36     43.40 o 
   3   1   4      224.55      238.24     17.97 o 
   4   1   4     4686.72     4864.53    132.30 o 
   5   1   4      814.26      755.10     57.88 o 
   6   1   4      127.46      187.75     41.56 o 
  -9   2   4       77.13      150.60     37.82 o 
  -8   2   4       55.32      118.52     31.09 o 
  -7   2   4      228.83      214.99     33.52 o 
  -6   2   4     1355.78     1315.85     48.90 o 
  -5   2   4     1361.70     1432.02     49.67 o 
  -4   2   4     1894.25     1838.47     40.15 o 
  -3   2   4     1957.67     1922.26     38.40 o 
  -2   2   4      855.19      835.07     23.65 o 
  -1   2   4      155.68      134.54     18.03 o 
   0   2   4    12435.23    13556.30    304.95 o 
   1   2   4     6175.58     6441.65     86.49 o 
   2   2   4      417.49      433.02     21.98 o 
   3   2   4      939.24      970.38     32.70 o 
   4   2   4     5344.29     5358.66    146.30 o 
   5   2   4     3247.25     3053.13    115.54 o 
   6   2   4     1168.57     1210.10     81.25 o 
  -9   3   4     1235.37     1409.21     77.17 o 
  -8   3   4     5527.03     5474.32    145.64 o 
  -7   3   4    10884.38    10947.35    149.55 o 
  -6   3   4     4569.71     4337.86    134.34 o 
  -5   3   4     5340.72     5313.81    153.36 o 
  -4   3   4    11520.62    11656.33    140.07 o 
  -3   3   4    12359.72    12162.57    111.66 o 
  -2   3   4     8385.15     8067.84     98.69 o 
  -1   3   4    10641.61    10695.77    126.09 o 
   0   3   4     6363.15     6058.14     82.60 o 
   1   3   4     3743.14     3900.52     64.15 o 
   2   3   4     2400.54     2386.80     49.05 o 
   3   3   4     3518.80     3403.73    106.39 o 
   4   3   4     3746.03     3645.06    120.39 o 
   5   3   4      890.40      833.26     65.60 o 
   6   3   4      293.29      346.40     53.91 o 
  -7   4   4      166.05      168.23     20.93 o 
  -6   4   4      143.50      148.84     18.33 o 
  -5   4   4       15.11       30.10     11.76 o 
  -4   4   4      105.43      142.01     13.97 o 
  -3   4   4       49.83       65.58      7.77 o 
  -2   4   4       54.00       56.13     10.82 o 
  -1   4   4     1758.58     1728.09     58.21 o 
   0   4   4     3690.57     3633.98     61.57 o 
   1   4   4     1976.13     2011.34     75.52 o 
   2   4   4      279.76      233.07     33.63 o 
   3   4   4     1273.54     1295.54     70.34 o 
   4   4   4     2390.55     2295.06    101.10 o 
   5   4   4     1521.25     1396.20     87.54 o 
  -8   5   4     6578.00     6226.33    153.69 o 
  -7   5   4     5663.08     5567.04    140.79 o 
  -6   5   4     1740.83     1683.29     68.69 o 
  -5   5   4     7528.54     7281.96    152.92 o 
  -4   5   4    13180.78    13545.06    161.26 o 
  -3   5   4    11965.85    11779.97    143.26 o 
  -2   5   4    11079.66    11001.09    136.99 o 
  -1   5   4    18940.43    19231.26    217.23 o 
   0   5   4    11905.84    11915.60    148.14 o 
   1   5   4     5135.17     5207.16     82.67 o 
   2   5   4    12145.38    11873.84    242.99 o 
   3   5   4     9732.06     9915.38    223.81 o 
   4   5   4     5918.06     5478.06    166.37 o 
   5   5   4     1690.30     1735.98     99.56 o 
  -8   6   4      876.20      838.89     57.77 o 
  -7   6   4      275.23      305.94     40.46 o 
  -6   6   4      114.76      111.02     28.44 o 
  -5   6   4      477.80      471.21     41.01 o 
  -4   6   4     1291.47     1264.55     37.75 o 
  -3   6   4      664.66      628.72     27.80 o 
  -2   6   4       10.69        4.64     11.30 o 
  -1   6   4      122.67      138.31     17.60 o 
   0   6   4       12.80       19.12     13.36 o 
   1   6   4      146.72      183.90     36.49 o 
   2   6   4       25.14       50.60     30.65 o 
   3   6   4        8.34       75.19     35.28 o 
   4   6   4      351.00      370.77     56.78 o 
  -9   7   4     1433.16     1431.15     82.03 o 
  -8   7   4     1962.69     1964.53     87.98 o 
  -7   7   4     1427.21     1301.71     71.11 o 
  -6   7   4      825.82      760.83     51.49 o 
  -5   7   4     3136.15     3085.21     98.01 o 
  -4   7   4     3243.10     3027.55     63.12 o 
  -3   7   4     2553.35     2638.93     59.50 o 
  -2   7   4     2851.56     2934.55     63.28 o 
  -1   7   4     5724.06     5810.92    101.98 o 
   0   7   4      520.79      496.12     49.72 o 
   1   7   4     1239.55     1223.55     73.43 o 
   2   7   4     3970.31     3736.46    132.30 o 
   3   7   4     2960.99     2847.96    121.05 o 
   4   7   4      653.58      610.34     72.65 o 
  -8   8   4     2868.73     2603.54    105.29 o 
  -7   8   4     1093.99     1027.85     67.03 o 
  -6   8   4     2744.08     2355.25     91.62 o 
  -5   8   4     6616.94     6228.86    151.26 o 
  -4   8   4     5072.65     5088.08     90.86 o 
  -3   8   4      498.04      513.63     29.62 o 
  -2   8   4     3382.10     3463.31     73.49 o 
  -1   8   4     2336.92     2455.58     61.05 o 
   0   8   4      928.48      917.38     65.82 o 
   1   8   4     1268.97     1298.41     79.82 o 
   2   8   4     1092.87     1110.98     78.94 o 
   3   8   4      211.06      297.34     54.24 o 
  -8   9   4      441.94      496.67     58.98 o 
  -7   9   4      303.12      325.90     46.86 o 
  -6   9   4      541.15      653.56     56.12 o 
  -5   9   4     1935.75     1933.99     80.81 o 
  -4   9   4     1569.67     1562.68     68.08 o 
  -3   9   4     1864.24     1853.01     55.00 o 
  -2   9   4     5217.56     5175.62    120.50 o 
  -1   9   4     1822.29     1612.17     84.12 o 
   0   9   4     1107.02     1106.35     74.75 o 
   1   9   4     3922.48     3984.30    144.98 o 
   2   9   4     3958.13     3816.72    147.51 o 
  -7  10   4      960.02     1005.91     71.55 o 
  -6  10   4     2938.89     3131.41    114.33 o 
  -5  10   4     3629.33     3368.33    112.67 o 
  -4  10   4     1714.07     1724.96     75.41 o 
  -3  10   4     1357.21     1441.08     51.23 o 
  -2  10   4     3603.38     3574.78    120.89 o 
  -1  10   4     2226.51     2256.80    103.08 o 
   0  10   4     1707.55     1761.01     97.24 o 
   1  10   4     2170.69     2193.85    111.46 o 
  -6  11   4       19.29       72.65     32.96 o 
  -5  11   4       40.13        6.17     26.79 o 
  -4  11   4      146.52      142.55     34.07 o 
  -3  11   4      113.51      159.19     25.35 o 
  -2  11   4        5.39       20.29     29.88 o 
  -1  11   4        7.26       55.46     33.74 o 
   0  11   4      273.23      322.37     53.91 o 
  -5  12   4     1177.02     1168.31     72.32 o 
  -4  12   4     1472.61     1630.92     80.92 o 
  -2  12   4     1461.02     1434.23     91.07 o 
   3 -13   5     1613.57     1742.71     83.24 o 
  -1 -12   5      242.47      326.78     50.94 o 
   0 -12   5      909.39      992.79     72.10 o 
   1 -12   5     1541.94     1491.89     85.44 o 
   2 -12   5      748.86      741.21     65.71 o 
   3 -12   5      700.42      660.67     39.27 o 
   4 -12   5      854.37      876.48     61.96 o 
  -3 -11   5      155.22      219.62     46.75 o 
  -2 -11   5      144.28      199.99     43.77 o 
  -1 -11   5       29.95      104.41     34.51 o 
   0 -11   5      241.13      328.87     48.62 o 
   1 -11   5       77.37       43.88     30.65 o 
   2 -11   5      267.85      267.61     26.78 o 
   3 -11   5      669.93      693.05     40.74 o 
   4 -11   5     1161.49     1166.88     68.35 o 
   5 -11   5       68.21      101.21     33.07 o 
  -4 -10   5     3745.54     4164.33    149.28 o 
  -3 -10   5     4291.50     4449.00    148.62 o 
  -2 -10   5     2501.22     2668.80    110.69 o 
  -1 -10   5     3923.53     3869.97    130.65 o 
   0 -10   5     6153.66     5974.08    163.83 o 
   1 -10   5     5773.26     5651.48    101.65 o 
   2 -10   5     3759.44     3765.77     81.61 o 
   3 -10   5     4887.02     5006.35     98.38 o 
   4 -10   5     2821.59     2747.74    100.44 o 
   5 -10   5     1808.26     1777.99     85.33 o 
   6 -10   5     1488.30     1558.81     86.21 o 
  -5  -9   5      150.64      301.86     50.49 o 
  -4  -9   5      583.41      576.82     61.19 o 
  -3  -9   5       21.72       48.73     30.43 o 
  -2  -9   5       94.12       96.25     34.18 o 
  -1  -9   5      474.30      503.40     51.49 o 
   0  -9   5      623.59      655.85     32.29 o 
   1  -9   5       66.98      200.54     34.95 o 
   2  -9   5       72.19       76.22     17.24 o 
   3  -9   5        6.45       18.74     13.44 o 
   4  -9   5      210.74      205.84     34.18 o 
   5  -9   5        5.20       -4.85     22.27 o 
   6  -9   5      174.93      173.20     38.04 o 
  -6  -8   5      766.92      751.75     49.16 o 
  -5  -8   5     1040.29     1052.47     50.02 o 
  -4  -8   5     4454.07     4434.96     96.41 o 
  -3  -8   5     1159.78     1199.49     47.70 o 
  -2  -8   5     1697.81     1703.24     78.61 o 
  -1  -8   5     4922.97     5016.78    136.60 o 
   0  -8   5     5725.94     5665.72     92.97 o 
   1  -8   5     4569.40     4447.22     79.80 o 
   2  -8   5     5270.87     5459.77     93.95 o 
   3  -8   5     8632.21     8791.38    183.23 o 
   4  -8   5     2747.63     2764.39     95.81 o 
   5  -8   5     3340.59     3484.32    114.88 o 
   6  -8   5     6634.68     6609.33    172.10 o 
   7  -8   5     5306.89     5643.33    166.37 o 
  -6  -7   5      912.84      915.33     71.83 o 
  -5  -7   5     1950.60     1800.95     62.09 o 
  -4  -7   5      669.99      714.29     39.37 o 
  -3  -7   5      280.85      310.16     27.93 o 
  -2  -7   5     1301.62     1295.20     44.06 o 
  -1  -7   5     3640.68     3626.28     61.27 o 
   0  -7   5      978.05      964.03     30.58 o 
   1  -7   5       43.06       61.08     12.92 o 
   2  -7   5      836.65      818.52     40.02 o 
   3  -7   5      342.91      293.70     32.74 o 
   4  -7   5      989.55     1096.10     58.54 o 
   5  -7   5      325.88      314.43     37.71 o 
   6  -7   5       32.84       59.76     28.44 o 
   7  -7   5        3.12        0.99     25.91 o 
  -7  -6   5      137.87      118.08     42.56 o 
  -6  -6   5      660.51      565.76     40.26 o 
  -5  -6   5     2537.03     2421.73    128.11 o 
  -4  -6   5     1174.59     1138.09     58.10 o 
  -3  -6   5      405.89      429.85     28.77 o 
  -2  -6   5     6010.04     5803.68     95.09 o 
  -1  -6   5     3610.89     3405.00     50.02 o 
   0  -6   5     3580.54     3586.71     51.35 o 
   1  -6   5     4638.12     4540.33    112.67 o 
   2  -6   5     4643.07     4711.17    109.48 o 
   3  -6   5     3568.00     3444.30     94.92 o 
   4  -6   5     1670.32     1528.72     65.71 o 
   5  -6   5     2840.27     3045.75    101.43 o 
   6  -6   5     3882.78     4232.91    128.55 o 
   7  -6   5     1533.95     1542.50     83.35 o 
  -7  -5   5     2955.23     2647.53    112.56 o 
  -6  -5   5     5639.79     5253.22    106.51 o 
  -5  -5   5     7762.70     7526.82    126.45 o 
  -4  -5   5     4517.28     4294.47     84.67 o 
  -3  -5   5     6263.86     6232.35    100.92 o 
  -2  -5   5    15938.05    15400.13    145.38 o 
  -1  -5   5    25920.68    26782.16    231.60 o 
   0  -5   5     5747.36     5812.04     67.62 o 
   1  -5   5     4936.59     4927.66     75.69 o 
   2  -5   5    12325.65    12097.54    209.14 o 
   3  -5   5     7608.04     8226.03    163.83 o 
   4  -5   5     4099.31     4217.81    112.12 o 
   5  -5   5     3132.79     3346.84    104.19 o 
   6  -5   5     2065.93     2081.40     87.54 o 
   7  -5   5      204.03      218.51     39.69 o 
  -7  -4   5        5.36       23.37     30.65 o 
  -6  -4   5      543.19      528.13     35.70 o 
  -5  -4   5      259.28      247.98     25.58 o 
  -4  -4   5       65.43       84.26     27.40 o 
  -3  -4   5      366.28      355.00     23.31 o 
  -2  -4   5     2525.82     2555.80     39.26 o 
  -1  -4   5     1668.87     1584.60     41.89 o 
   0  -4   5     1408.29     1326.47     26.39 o 
   1  -4   5     2973.92     2926.68     73.32 o 
   2  -4   5     3754.99     3836.45     92.61 o 
   3  -4   5     2377.12     2416.88     75.19 o 
   4  -4   5     3215.81     3429.41     97.68 o 
   5  -4   5     5632.10     5534.29    136.05 o 
   6  -4   5     3278.48     3547.60    112.01 o 
   7  -4   5     1247.36     1098.41     73.43 o 
  -8  -3   5      954.85      825.77     67.91 o 
  -7  -3   5     3105.79     2941.56    112.67 o 
  -6  -3   5     3826.81     3411.44    113.78 o 
  -5  -3   5     3032.24     2809.28     64.48 o 
  -4  -3   5     1043.95      961.56     35.48 o 
  -3  -3   5     8314.74     8063.34     85.65 o 
  -2  -3   5    14768.81    14518.07    133.05 o 
  -1  -3   5     6726.90     6764.09     70.83 o 
   0  -3   5     2407.89     2161.51     43.21 o 
   1  -3   5     5400.25     5341.80    106.50 o 
   2  -3   5    14074.16    14954.87    240.89 o 
   3  -3   5     4292.10     3630.62     92.39 o 
   4  -3   5     5309.72     5519.08    126.79 o 
   5  -3   5     5680.52     5917.74    139.02 o 
   6  -3   5     2348.05     2438.27    101.43 o 
   7  -3   5      879.13      894.01     69.02 o 
  -8  -2   5      653.11      685.53     63.17 o 
  -7  -2   5      428.79      441.44     50.38 o 
  -6  -2   5      664.79      683.77     53.14 o 
  -5  -2   5      540.35      584.30     30.19 o 
  -4  -2   5      879.98      873.69     29.12 o 
  -3  -2   5     1308.57     1314.80     26.20 o 
  -2  -2   5       11.34       19.42      6.05 o 
  -1  -2   5        3.74       -0.52      4.51 o 
   0  -2   5       39.71       61.52     13.23 o 
   1  -2   5       75.37       73.21     15.32 o 
   2  -2   5       32.26       35.28     14.11 o 
   3  -2   5       11.78       14.88     14.66 o 
   4  -2   5     1100.67     1169.74     52.81 o 
   5  -2   5      150.25      182.48     38.81 o 
   6  -2   5       16.52       46.08     26.79 o 
   7  -2   5       17.06      -11.91     27.89 o 
  -8  -1   5     2345.57     2247.54     99.89 o 
  -7  -1   5     4938.92     4458.81    135.06 o 
  -6  -1   5     5420.08     5323.72    141.23 o 
  -5  -1   5     3772.85     3647.35     67.27 o 
  -4  -1   5     6644.25     6295.50     70.29 o 
  -3  -1   5    38693.09    39701.21    341.72 o 
  -2  -1   5    12919.93    12623.15    113.40 o 
  -1  -1   5     9256.61     9324.56    112.12 o 
   0  -1   5    14009.05    14987.50    230.09 o 
   1  -1   5    26516.91    28178.16    402.74 o 
   2  -1   5    11560.06    11970.20    197.57 o 
   3  -1   5     5722.15     5737.81    118.85 o 
   4  -1   5    10721.45    10881.07    145.74 o 
   5  -1   5     4774.84     4923.18    141.56 o 
   6  -1   5     1325.42     1269.63     79.82 o 
   7  -1   5     2517.59     2606.40    121.49 o 
  -9   0   5     1060.61     1012.31     73.76 o 
  -8   0   5     2172.78     2076.65     93.60 o 
  -7   0   5     4061.85     4021.67    124.47 o 
  -6   0   5     3675.70     3657.19    110.69 o 
  -5   0   5     1945.02     1888.21     44.40 o 
  -4   0   5    17451.17    18112.03    161.75 o 
  -3   0   5     5168.02     5092.66     74.09 o 
  -2   0   5     4055.65     4003.79     61.37 o 
  -1   0   5     4957.06     5082.30     54.00 o 
   0   0   5     7570.08     7564.03     91.78 o 
   1   0   5     5866.17     6163.45     83.26 o 
   2   0   5     3465.66     3584.55     61.08 o 
   3   0   5      548.62      588.29     46.14 o 
   4   0   5       65.38       80.27     21.55 o 
   5   0   5     1189.25     1112.97     69.13 o 
   6   0   5      189.38      218.96     43.77 o 
  -9   1   5      233.84      316.08     47.96 o 
  -8   1   5     1235.96     1268.64     71.88 o 
  -7   1   5      810.55      868.10     58.21 o 
  -6   1   5      282.73      344.78     22.92 o 
  -5   1   5      747.51      656.08     29.66 o 
  -4   1   5     8849.75     8977.21    116.07 o 
  -3   1   5     6057.84     5777.07     80.81 o 
  -2   1   5     2555.94     2474.22     45.33 o 
  -1   1   5     4440.94     4510.92     82.03 o 
   0   1   5     8293.62     8903.59    113.72 o 
   1   1   5    12396.09    13385.08    159.53 o 
   2   1   5     5879.29     5955.29     87.23 o 
   3   1   5     7563.16     7737.43    109.88 o 
   4   1   5     7019.77     7081.75    173.09 o 
   5   1   5     3215.60     2951.48    114.33 o 
   6   1   5     2704.04     2872.43    125.24 o 
  -9   2   5     1458.55     1417.58     79.71 o 
  -8   2   5     2273.79     2190.54     91.40 o 
  -7   2   5     4658.40     4429.81    125.24 o 
  -6   2   5     1520.64     1465.91     42.56 o 
  -5   2   5     3710.02     3585.83     98.78 o 
  -4   2   5    12652.75    12495.09    150.13 o 
  -3   2   5     1757.49     1716.65     38.01 o 
  -2   2   5      754.03      712.78     23.94 o 
  -1   2   5     5178.51     5187.17     71.61 o 
   0   2   5    13082.02    13430.93    153.76 o 
   1   2   5     1418.16     1279.70     95.03 o 
   2   2   5      646.12      716.04     28.39 o 
   3   2   5     3028.46     3049.27    100.44 o 
   4   2   5     1653.99     1638.52     79.60 o 
   5   2   5      831.07      756.97     63.17 o 
   6   2   5      754.32      769.43     73.76 o 
  -8   3   5        0.22       35.39     26.35 o 
  -7   3   5       54.83       47.61     16.12 o 
  -6   3   5       29.68       24.37     13.72 o 
  -5   3   5      418.60      460.28     25.45 o 
  -4   3   5     1054.03     1038.60     32.07 o 
  -3   3   5      977.99     1014.80     20.92 o 
  -2   3   5      817.36      782.99     38.26 o 
  -1   3   5       70.32       70.83     11.96 o 
   0   3   5     2149.10     2390.63     48.17 o 
   1   3   5     1706.87     1726.85     42.54 o 
   2   3   5     1649.15     1564.79     46.47 o 
   3   3   5     1938.15     1878.32     80.04 o 
   4   3   5      238.92      269.01     42.89 o 
   5   3   5      320.46      307.26     49.83 o 
  -7   4   5     5673.62     4950.85    125.35 o 
  -6   4   5     8241.86     7587.32    416.96 o 
  -5   4   5    15178.57    15083.12    180.72 o 
  -4   4   5    17534.03    17316.18    196.32 o 
  -3   4   5     5432.90     5264.52    116.37 o 
  -2   4   5    15797.57    15903.20    181.28 o 
  -1   4   5    30484.89    31453.76    329.61 o 
   0   4   5    15864.21    16399.65    292.38 o 
   1   4   5     3597.25     3559.20     65.60 o 
   2   4   5     8222.15     8300.78    187.09 o 
   3   4   5     9620.49     9391.36    216.64 o 
   4   4   5     3041.97     2784.57    114.22 o 
   5   4   5     2397.71     2252.17    112.23 o 
  -8   5   5      755.22      752.12     55.68 o 
  -7   5   5      837.29      779.24     51.60 o 
  -6   5   5      205.63      188.42     31.97 o 
  -5   5   5     1282.79     1313.40     61.85 o 
  -4   5   5       47.39       95.15     23.59 o 
  -3   5   5       56.76       91.47     13.59 o 
  -2   5   5      499.19      481.90     25.74 o 
  -1   5   5      714.75      711.39     32.19 o 
   0   5   5       67.69       73.96     18.41 o 
   1   5   5      613.21      623.07     30.70 o 
   2   5   5      114.67      136.27     33.30 o 
   3   5   5       26.08       30.76     28.89 o 
   4   5   5       29.44       47.85     34.62 o 
  -9   6   5     1041.02      948.80     66.48 o 
  -8   6   5      872.62      767.11     57.88 o 
  -7   6   5     1496.28     1449.56     70.67 o 
  -6   6   5     2798.19     2676.41     93.49 o 
  -5   6   5     4526.40     4280.21    116.97 o 
  -4   6   5     1220.62     1140.64     56.23 o 
  -3   6   5      703.88      683.57     29.27 o 
  -2   6   5     8501.87     8377.60    118.94 o 
  -1   6   5     8630.38     8211.41    453.46 o 
   0   6   5     1877.18     1737.55     47.81 o 
   1   6   5     1502.26     1571.49     78.83 o 
   2   6   5     6245.04     5958.53    166.48 o 
   3   6   5     3101.57     3067.80    123.15 o 
   4   6   5     1869.44     1644.48     98.89 o 
  -9   7   5     1363.89     1271.28     79.27 o 
  -8   7   5     1710.14     1733.67     85.22 o 
  -7   7   5     1246.93     1173.27     67.58 o 
  -6   7   5     1778.11     1826.28     80.15 o 
  -5   7   5     1379.02     1250.78     63.72 o 
  -4   7   5      470.40      419.83     40.46 o 
  -3   7   5     2582.55     2442.06     57.73 o 
  -2   7   5      697.40      691.29     32.44 o 
  -1   7   5     1709.52     1714.51     49.37 o 
   0   7   5       25.51      -12.68     25.25 o 
   1   7   5       96.57      162.84     38.70 o 
   2   7   5     1042.05      972.95     71.44 o 
   3   7   5      292.82      439.89     59.64 o 
  -8   8   5      364.00      336.37     49.83 o 
  -7   8   5     1763.97     1606.55     81.92 o 
  -6   8   5     1918.67     1818.56     82.03 o 
  -5   8   5     1708.28     1756.49     77.73 o 
  -4   8   5      821.72      791.26     53.03 o 
  -3   8   5     3356.03     3270.07    100.82 o 
  -2   8   5     3966.56     4084.88     82.03 o 
  -1   8   5     4265.81     4410.58     86.35 o 
   0   8   5     1173.20     1304.47     77.39 o 
   1   8   5     1758.32     1693.43     91.29 o 
   2   8   5     2492.52     2508.17    116.42 o 
  -7   9   5     2766.89     2772.22    111.02 o 
  -6   9   5     4277.01     3813.74    121.72 o 
  -5   9   5     2792.06     2915.54    103.30 o 
  -4   9   5     4557.26     4500.93    126.57 o 
  -3   9   5     6133.60     6054.34    147.62 o 
  -2   9   5     5159.42     5254.78     99.93 o 
  -1   9   5     2324.62     2437.28    104.08 o 
   0   9   5     1255.40     1122.45     76.29 o 
   1   9   5     4174.53     4243.49    152.58 o 
   2   9   5     2380.74     2645.65    127.34 o 
  -7  10   5       29.67       66.48     37.59 o 
  -6  10   5       45.26       29.00     30.76 o 
  -5  10   5       10.48      -24.70     24.70 o 
  -4  10   5       34.16       28.44     27.34 o 
  -3  10   5      706.64      780.45     56.12 o 
  -2  10   5      602.46      595.02     59.42 o 
  -1  10   5      409.73      445.52     53.91 o 
   0  10   5      243.48      316.75     53.25 o 
   1  10   5      797.78      908.01     82.69 o 
  -5  11   5      619.33      579.36     54.90 o 
  -4  11   5     1721.38     1609.09     77.73 o 
  -3  11   5     2135.98     2244.01     89.96 o 
  -1  11   5      335.99      372.75     54.13 o 
  -4  12   5       80.71      149.72     37.04 o 
   3 -13   6     1187.95     1336.55     76.73 o 
  -1 -12   6      466.76      713.53     66.92 o 
   0 -12   6      634.60      815.73     66.81 o 
   1 -12   6      258.81      322.48     46.97 o 
   2 -12   6       25.28       62.11     19.36 o 
   3 -12   6      704.20      769.02     42.97 o 
   4 -12   6     1055.95     1121.68     71.44 o 
  -3 -11   6     1403.70     1506.23     88.53 o 
  -2 -11   6     1279.59     1352.54     82.25 o 
  -1 -11   6     2509.30     2488.66    108.15 o 
   0 -11   6     2068.65     2142.80     97.57 o 
   1 -11   6      760.10      755.10     58.43 o 
   2 -11   6      891.58      931.22     43.17 o 
   3 -11   6     2739.58     2692.14     72.42 o 
   4 -11   6     1833.72     1709.19     82.58 o 
   5 -11   6      196.87      178.16     40.79 o 
  -4 -10   6      422.11      512.55     59.20 o 
  -3 -10   6      187.82      329.65     52.59 o 
  -2 -10   6        8.89       31.64     31.31 o 
  -1 -10   6       94.29      119.84     34.29 o 
   0 -10   6       78.67       86.21     32.41 o 
   1 -10   6        8.74       26.80     16.41 o 
   2 -10   6       53.48       56.65     17.52 o 
   3 -10   6      190.45      190.51     33.30 o 
   4 -10   6      526.01      582.01     50.71 o 
   5 -10   6      150.67      177.83     36.82 o 
  -5  -9   6     2592.09     2665.94    115.21 o 
  -4  -9   6     2045.74     2202.89     99.11 o 
  -3  -9   6     2777.06     2983.45    113.34 o 
  -2  -9   6     6613.75     7300.93    184.45 o 
  -1  -9   6     7503.23     7474.68    181.36 o 
   0  -9   6     3933.10     4028.98     80.30 o 
   1  -9   6     4498.13     4400.78     84.89 o 
   2  -9   6    10951.45    11127.63    158.71 o 
   3  -9   6    11233.62    10726.70    218.40 o 
   4  -9   6     3836.66     3664.02    117.42 o 
   5  -9   6     3517.85     3557.41    122.71 o 
   6  -9   6     4092.72     4184.73    141.23 o 
  -6  -8   6      423.47      444.41     58.10 o 
  -5  -8   6     1033.63     1099.57     52.97 o 
  -4  -8   6     1213.73     1193.92     50.62 o 
  -3  -8   6      316.89      401.02     85.83 o 
  -2  -8   6      162.98      208.66     23.89 o 
  -1  -8   6      961.09      910.77     55.35 o 
   0  -8   6     1927.35     1737.94     47.92 o 
   1  -8   6       50.79       58.29     15.23 o 
   2  -8   6     1462.42     1472.26    118.24 o 
   3  -8   6      217.94      275.29     35.17 o 
   4  -8   6        6.07       16.65     20.18 o 
   5  -8   6      123.16      123.37     33.30 o 
   6  -8   6      350.95      418.95     49.94 o 
  -6  -7   6      450.13      535.59     58.76 o 
  -5  -7   6      780.28      765.99     42.99 o 
  -4  -7   6      953.74      906.26     48.29 o 
  -3  -7   6     1099.67     1172.30     59.42 o 
  -2  -7   6     3433.76     3354.24     71.66 o 
  -1  -7   6     1677.30     1593.04     35.51 o 
   0  -7   6      469.95      457.07     25.36 o 
   1  -7   6     1941.04     1889.61     57.16 o 
   2  -7   6     8887.69     8960.51    179.38 o 
   3  -7   6     1254.68     1208.22     59.31 o 
   4  -7   6      611.43      654.66     49.94 o 
   5  -7   6     2328.26     2255.04     91.73 o 
   6  -7   6     2738.74     2886.44    111.35 o 
   7  -7   6     1535.93     1506.67     85.22 o 
  -7  -6   6     1561.27     1513.72     92.72 o 
  -6  -6   6     4320.23     4252.86    141.56 o 
  -5  -6   6     5115.50     5211.14    104.29 o 
  -4  -6   6     3503.57     3512.99     79.14 o 
  -3  -6   6     3666.90     3633.17     75.45 o 
  -2  -6   6     4864.07     4851.50     85.12 o 
  -1  -6   6     5084.35     4954.59     64.84 o 
   0  -6   6     3724.65     3669.86     53.18 o 
   1  -6   6     6496.06     6574.62     97.48 o 
   2  -6   6     2811.66     2764.72     84.01 o 
   3  -6   6      398.46      545.18     41.56 o 
   4  -6   6      868.24      833.48     53.47 o 
   5  -6   6     2009.74     2149.64     87.87 o 
   6  -6   6     1480.04     1557.82     79.05 o 
   7  -6   6       54.16       44.98     30.76 o 
  -7  -5   6        5.50      -16.65     32.30 o 
  -6  -5   6       34.03       70.23     35.50 o 
  -5  -5   6      845.61      805.48     40.65 o 
  -4  -5   6      438.16      429.58     29.65 o 
  -3  -5   6     1043.81      982.16     58.05 o 
  -2  -5   6     2978.22     2784.02     44.42 o 
  -1  -5   6      816.06      774.40     22.76 o 
   0  -5   6     2875.21     2695.88     42.59 o 
   1  -5   6     8512.45     8311.47    157.77 o 
   2  -5   6     4845.54     4852.29    113.01 o 
   3  -5   6     1652.97     1685.38     66.04 o 
   4  -5   6     4135.73     4351.32    117.31 o 
   5  -5   6     4249.22     4590.12    128.55 o 
   6  -5   6     2543.43     2687.10    101.65 o 
  -7  -4   6     2736.55     2457.79    108.15 o 
  -6  -4   6     5618.07     5444.88    156.44 o 
  -5  -4   6     4613.68     4708.75    135.39 o 
  -4  -4   6     5292.67     5375.36    123.26 o 
  -3  -4   6     8246.45     7790.07     87.12 o 
  -2  -4   6    10094.88    10060.16    102.52 o 
  -1  -4   6     9286.82     9300.15     95.25 o 
   0  -4   6    18537.17    18577.88    168.20 o 
   1  -4   6    20342.39    20927.51    320.94 o 
   2  -4   6     6321.73     6609.44    136.38 o 
   3  -4   6     4377.79     4324.86    108.93 o 
   4  -4   6     9299.04    10043.82    198.23 o 
   5  -4   6    11524.84    12334.58    238.58 o 
   6  -4   6     3011.44     3239.78    109.59 o 
   7  -4   6      786.70      828.41     71.33 o 
  -8  -3   6      229.22      232.96     47.96 o 
  -7  -3   6      786.93      720.48     64.39 o 
  -6  -3   6       77.94      100.11     33.30 o 
  -5  -3   6       99.01      121.60     30.43 o 
  -4  -3   6      121.15      148.05     18.09 o 
  -3  -3   6      292.30      295.98     15.00 o 
  -2  -3   6       14.03       26.89     13.20 o 
  -1  -3   6       88.92      110.02      9.79 o 
   0  -3   6      634.21      626.77     32.63 o 
   1  -3   6      280.69      250.16     23.59 o 
   2  -3   6      131.54      115.43     20.84 o 
   3  -3   6       29.31       52.26     19.51 o 
   4  -3   6      538.23      612.66     44.21 o 
   5  -3   6     1154.72     1128.84     60.09 o 
   6  -3   6      171.80      197.57     40.90 o 
  -8  -2   6     1415.08     1404.58     83.13 o 
  -7  -2   6     4043.56     3903.71    131.42 o 
  -6  -2   6     3951.36     3811.76    121.16 o 
  -5  -2   6     2812.02     2684.35     93.05 o 
  -4  -2   6     5678.62     5594.97     67.77 o 
  -3  -2   6     7830.49     7516.23     79.71 o 
  -2  -2   6     3414.44     3242.78     97.45 o 
  -1  -2   6     9172.96     9570.87    119.53 o 
   0  -2   6    11634.59    11897.99    196.13 o 
   1  -2   6     6746.67     6810.65    130.54 o 
   2  -2   6      996.18     1065.23     46.53 o 
   3  -2   6     3376.34     3626.65     94.48 o 
   4  -2   6     8511.78     9002.18    178.27 o 
   5  -2   6     3126.36     3274.37    124.09 o 
   6  -2   6      760.03      750.91     62.51 o 
  -8  -1   6     2870.30     3026.78    118.85 o 
  -7  -1   6     4259.84     4326.95    135.72 o 
  -6  -1   6     2715.44     2642.56     96.91 o 
  -5  -1   6     1349.52     1323.82     66.48 o 
  -4  -1   6     5593.89     5397.10     82.81 o 
  -3  -1   6     9818.19     9754.03    123.85 o 
  -2  -1   6     2444.24     2290.18     45.89 o 
  -1  -1   6     1627.63     1599.35     77.06 o 
   0  -1   6     3579.92     3855.97     88.64 o 
   1  -1   6      241.10      214.66     22.60 o 
   2  -1   6      509.33      424.46     31.86 o 
   3  -1   6     2557.44     2509.28     55.68 o 
   4  -1   6        4.68       29.62     13.79 o 
   5  -1   6       20.14        6.39     22.93 o 
   6  -1   6        5.48      -25.69     25.69 o 
  -9   0   6      285.96      366.80     53.36 o 
  -8   0   6     1364.97     1321.34     76.84 o 
  -7   0   6     2907.73     3003.52    108.93 o 
  -6   0   6     2756.37     2936.16     99.00 o 
  -5   0   6     1986.14     1955.52     47.25 o 
  -4   0   6     7377.45     7080.53    100.69 o 
  -3   0   6     9704.24     9743.66    224.30 o 
  -2   0   6     8517.06     8372.78    108.51 o 
  -1   0   6    18921.51    19543.21    220.29 o 
   0   0   6    15785.30    16285.43    178.35 o 
   1   0   6    10868.76    11120.43    134.76 o 
   2   0   6     5261.05     5509.13     85.56 o 
   3   0   6    18903.83    19621.35    227.93 o 
   4   0   6    10691.28    11203.73    154.54 o 
   5   0   6     3719.04     3377.93    122.27 o 
   6   0   6     2936.69     2835.61    123.26 o 
  -9   1   6     1380.06     1434.12     83.79 o 
  -8   1   6     3940.09     3946.92    129.76 o 
  -7   1   6     2544.00     2516.99     95.26 o 
  -6   1   6     1187.19     1074.26     42.23 o 
  -5   1   6     3490.11     3473.13     86.77 o 
  -4   1   6    10264.11    10426.05    133.30 o 
  -3   1   6     5876.61     5488.11     81.89 o 
  -2   1   6     2578.30     2523.60     49.27 o 
  -1   1   6     8419.77     8692.23    152.97 o 
   0   1   6     6184.59     6497.53     97.18 o 
   1   1   6     1398.15     1353.26     36.41 o 
   2   1   6     7894.88     7883.61    110.60 o 
   3   1   6     3656.41     3512.69     69.28 o 
   4   1   6     1392.74     1297.63     70.67 o 
   5   1   6      348.68      363.82     50.38 o 
   6   1   6      843.82      788.39     75.96 o 
  -9   2   6       18.04       56.23     31.97 o 
  -8   2   6      360.41      397.45     45.97 o 
  -7   2   6      160.05      149.61     32.52 o 
  -6   2   6       36.02       47.17     19.02 o 
  -5   2   6      255.82      253.87     37.98 o 
  -4   2   6      423.85      432.27     23.62 o 
  -3   2   6      232.07      211.26     16.72 o 
  -2   2   6     3175.09     2967.88     55.29 o 
  -1   2   6     2811.61     2944.08     51.97 o 
   0   2   6      217.99      195.73     22.99 o 
   1   2   6      234.29      265.41     19.51 o 
   2   2   6     2447.50     2409.93     54.48 o 
   3   2   6     3271.14     3160.96    105.62 o 
   4   2   6     1328.39     1114.51     69.68 o 
   5   2   6      422.76      427.22     54.79 o 
  -8   3   6     4418.31     4542.71    133.18 o 
  -7   3   6     3083.89     3001.53     68.18 o 
  -6   3   6     4087.43     4261.74     79.75 o 
  -5   3   6    12703.22    12619.09    158.96 o 
  -4   3   6    13232.70    13098.29    159.69 o 
  -3   3   6     5104.02     4836.47     75.79 o 
  -2   3   6     5859.19     5390.53    116.31 o 
  -1   3   6    12617.95    13231.91    157.20 o 
   0   3   6     5951.90     6148.51     91.43 o 
   1   3   6     3072.45     2896.63    142.33 o 
   2   3   6     6250.88     6217.73    112.45 o 
   3   3   6     4074.80     3944.72    124.03 o 
   4   3   6      541.53      544.30     55.79 o 
   5   3   6      673.36      546.28     64.28 o 
  -8   4   6      114.16       68.46     28.33 o 
  -7   4   6      380.24      409.02     41.78 o 
  -6   4   6      660.84      678.21     40.79 o 
  -5   4   6      617.47      602.32     29.00 o 
  -4   4   6      505.66      475.23     24.63 o 
  -3   4   6       40.73       57.28     12.18 o 
  -2   4   6      264.77      286.28     26.46 o 
  -1   4   6       23.68       58.46     14.66 o 
   0   4   6      216.20      234.63     20.83 o 
   1   4   6      209.97      180.79     29.93 o 
   2   4   6     1180.29     1099.85     64.05 o 
   3   4   6      989.77      969.75     66.81 o 
   4   4   6      197.89      220.06     45.09 o 
  -8   5   6     1062.30      915.95     61.30 o 
  -7   5   6     1337.60     1210.21     66.26 o 
  -6   5   6     5559.93     5796.46    145.31 o 
  -5   5   6     9589.25     9406.80    192.27 o 
  -4   5   6     5464.80     4904.66    120.72 o 
  -3   5   6     5284.11     4979.08    117.97 o 
  -2   5   6    10846.17    10840.22    141.70 o 
  -1   5   6     9355.55     9708.54    133.02 o 
   0   5   6     8886.96     9144.85    142.06 o 
   1   5   6     7472.77     7666.51    181.14 o 
   2   5   6    11146.70    10875.76    237.59 o 
   3   5   6     3620.32     3384.32    124.47 o 
   4   5   6     2085.71     2010.06    103.63 o 
  -9   6   6      952.91      868.87     64.83 o 
  -8   6   6      225.82      232.07     40.79 o 
  -7   6   6      717.06      665.91     55.35 o 
  -6   6   6     2059.96     1916.57     81.14 o 
  -5   6   6     1455.23     1351.32     66.26 o 
  -4   6   6      138.56      140.57     28.22 o 
  -3   6   6      367.75      364.37     35.94 o 
  -2   6   6     1040.44      992.83     87.59 o 
  -1   6   6      959.96      982.22     52.04 o 
   0   6   6      315.60      359.27     33.46 o 
   1   6   6      243.44      241.23     42.89 o 
   2   6   6        8.34       45.64     32.41 o 
   3   6   6       43.91      118.74     42.00 o 
  -9   7   6      733.29      681.89     63.61 o 
  -8   7   6      128.70       95.48     33.41 o 
  -7   7   6      686.33      697.77     57.88 o 
  -6   7   6     2514.60     2223.95     88.64 o 
  -5   7   6     2121.01     2037.41     83.68 o 
  -4   7   6      828.46      844.73     54.02 o 
  -3   7   6     1959.98     1857.37     72.99 o 
  -2   7   6     1687.34     1684.69     49.86 o 
  -1   7   6     1205.04     1159.88     43.02 o 
   0   7   6     1793.69     2140.27     94.70 o 
   1   7   6     3210.76     3228.21    121.16 o 
   2   7   6     1154.11     1204.03     80.04 o 
   3   7   6      119.88      161.63     47.52 o 
  -8   8   6     1661.78     1630.26     88.97 o 
  -7   8   6     5693.32     5311.70    152.81 o 
  -6   8   6     5744.33     5094.40    144.76 o 
  -5   8   6     1270.67     1255.08     68.91 o 
  -4   8   6     3139.86     3170.55    104.63 o 
  -3   8   6     5369.86     5560.64    140.24 o 
  -2   8   6     3317.53     3387.19    102.86 o 
  -1   8   6     2094.77     2365.62     98.78 o 
   0   8   6     1737.39     1957.36     95.26 o 
   1   8   6     1358.80     1483.62     88.75 o 
   2   8   6      650.60      679.03     71.11 o 
  -7   9   6      280.77      378.71     51.05 o 
  -6   9   6      280.31      212.67     41.78 o 
  -5   9   6      478.18      467.35     50.05 o 
  -4   9   6      980.61      984.08     63.39 o 
  -3   9   6      382.92      370.77     44.43 o 
  -2   9   6      738.31      768.88     54.35 o 
  -1   9   6     1611.20     1840.39     93.71 o 
   0   9   6     2368.26     2322.29    107.05 o 
   1   9   6     1571.82     1577.56     95.92 o 
  -6  10   6     1341.96     1303.48     76.18 o 
  -5  10   6      437.31      462.50     52.26 o 
  -4  10   6     2819.29     3013.55    107.93 o 
  -3  10   6     3809.08     3881.99    120.83 o 
   0  10   6     2537.51     2682.36    120.83 o 
  -5  11   6        2.62       -9.04     29.33 o 
  -4  11   6      119.38      186.21     39.80 o 
  -1 -12   7     1643.18     2029.14    101.87 o 
   0 -12   7     1115.91     1254.64     79.16 o 
   1 -12   7      629.89      652.46     62.84 o 
   2 -12   7      708.82      796.27     43.29 o 
   3 -12   7     1423.87     1557.27     81.58 o 
  -3 -11   7       94.36      135.28     40.68 o 
  -2 -11   7        0.04       27.67     29.00 o 
  -1 -11   7        7.85      104.08     36.49 o 
   0 -11   7       94.22      115.87     34.62 o 
   1 -11   7      123.14      223.70     39.58 o 
   2 -11   7      309.24      368.18     47.13 o 
   3 -11   7       11.00      -15.88     22.05 o 
   4 -11   7       12.94       90.51     31.97 o 
  -4 -10   7     1725.13     1863.10     97.02 o 
  -3 -10   7     1652.61     1936.64     95.26 o 
  -2 -10   7     4117.87     4517.68    142.66 o 
  -1 -10   7     7581.62     7838.72    194.92 o 
   0 -10   7     3185.86     3133.61    111.13 o 
   1 -10   7     3069.46     3267.75     76.47 o 
   2 -10   7     4850.94     4855.91    102.26 o 
   3 -10   7     4747.73     4529.04    134.06 o 
   4 -10   7     2215.31     2304.87     97.68 o 
   5 -10   7     2982.91     3038.25    119.62 o 
  -4  -9   7      608.98      604.61     59.31 o 
  -3  -9   7      795.02      859.61     62.18 o 
  -2  -9   7     1411.64     1439.08     73.76 o 
  -1  -9   7      324.90      414.21     46.41 o 
   0  -9   7      234.35      273.19     25.29 o 
   1  -9   7      493.15      503.13     31.20 o 
   2  -9   7      113.13      116.93     20.59 o 
   3  -9   7      734.19      779.02     55.12 o 
   4  -9   7       12.46       21.94     25.58 o 
   5  -9   7       88.08      121.38     35.50 o 
  -6  -8   7     1616.45     1702.14     97.57 o 
  -5  -8   7      727.56      786.19     64.50 o 
  -4  -8   7      414.24      436.73     59.70 o 
  -3  -8   7     1244.84     1356.76     50.44 o 
  -2  -8   7     4604.79     4427.72    126.24 o 
  -1  -8   7     3911.27     4126.08    117.31 o 
   0  -8   7      701.63      631.69     30.79 o 
   1  -8   7     4931.04     4782.13     87.56 o 
   2  -8   7     4001.65     3975.48    113.23 o 
   3  -8   7     3563.75     3587.73    112.01 o 
   4  -8   7     3491.22     3388.95    114.33 o 
   5  -8   7     5714.33     5379.17    155.34 o 
   6  -8   7     2252.64     2423.17    105.95 o 
  -6  -7   7     1161.52     1199.73     80.59 o 
  -5  -7   7     1116.94     1102.82     74.09 o 
  -4  -7   7     1413.58     1469.17    119.18 o 
  -3  -7   7     2815.12     2881.24     69.95 o 
  -2  -7   7     2505.83     2469.73     60.37 o 
  -1  -7   7      341.19      344.49     19.54 o 
   0  -7   7     1006.74      975.77     29.04 o 
   1  -7   7      888.32      912.91     34.78 o 
   2  -7   7     3781.63     3654.10    104.08 o 
   3  -7   7      399.52      419.83     40.24 o 
   4  -7   7       84.64       90.74     28.22 o 
   5  -7   7      541.10      518.06     49.94 o 
   6  -7   7      439.81      481.46     53.80 o 
  -7  -6   7      262.40      281.91     56.23 o 
  -6  -6   7      152.87      141.67     43.55 o 
  -5  -6   7       52.09       63.50     34.62 o 
  -4  -6   7      914.85      995.42     43.11 o 
  -3  -6   7      751.38      778.34     40.08 o 
  -2  -6   7     3244.56     3127.91     50.78 o 
  -1  -6   7     1269.56     1266.61     31.02 o 
   0  -6   7      783.34      698.45     29.49 o 
   1  -6   7     3908.48     3852.11    100.55 o 
   2  -6   7     2813.42     2901.32     89.52 o 
   3  -6   7     1200.37     1276.02     62.40 o 
   4  -6   7     2520.94     2516.99     93.05 o 
   5  -6   7     3328.64     3338.24    113.56 o 
   6  -6   7      386.46      512.11     52.26 o 
   7  -6   7      411.64      458.20     55.46 o 
  -7  -5   7     3743.75     3675.60    138.36 o 
  -6  -5   7     3703.32     3683.32    130.87 o 
  -5  -5   7     3740.38     3726.20    124.36 o 
  -4  -5   7     8689.98     8624.03    194.92 o 
  -3  -5   7    18495.10    19024.12    228.48 o 
  -2  -5   7     7538.06     7267.76     94.17 o 
  -1  -5   7     4421.21     4197.56     57.35 o 
   0  -5   7    13406.30    13155.46    193.02 o 
   1  -5   7    18594.23    19281.05    308.59 o 
   2  -5   7     9433.43     9170.64    179.38 o 
   3  -5   7     3116.18     3236.04     97.35 o 
   4  -5   7     5647.79     5998.11    147.73 o 
   5  -5   7     3029.18     3159.74    108.15 o 
   6  -5   7     2185.57     2292.30     96.36 o 
  -7  -4   7      112.33      120.61     41.45 o 
  -6  -4   7      337.13      317.41     49.06 o 
  -5  -4   7        2.27        4.41     26.35 o 
  -4  -4   7       43.20       49.72     27.23 o 
  -3  -4   7       38.75       52.65     10.49 o 
  -2  -4   7      120.26      129.75     11.92 o 
  -1  -4   7       63.81       71.56     10.70 o 
   0  -4   7      221.92      230.42     24.70 o 
   1  -4   7     1239.42     1189.04     51.16 o 
   2  -4   7      841.52      851.90     46.30 o 
   3  -4   7     1099.04     1116.94     56.23 o 
   4  -4   7     1920.77     1753.07     74.09 o 
   5  -4   7     1048.45     1012.53     61.52 o 
   6  -4   7      426.31      427.66     46.97 o 
  -8  -3   7     1231.44     1299.95     85.55 o 
  -7  -3   7     2422.76     2205.54    101.43 o 
  -6  -3   7      810.80      785.20     61.41 o 
  -5  -3   7     2665.29     2677.95     98.23 o 
  -4  -3   7     8272.90     8104.42    178.93 o 
  -3  -3   7     6274.91     6222.99     72.28 o 
  -2  -3   7     1165.41     1100.87     24.65 o 
  -1  -3   7     1784.20     1644.07     50.88 o 
   0  -3   7    16812.89    17019.84    269.78 o 
   1  -3   7     7194.59     7204.02    142.88 o 
   2  -3   7     2981.29     2967.47     85.22 o 
   3  -3   7     3699.58     3823.66    103.63 o 
   4  -3   7     5734.70     5748.95    139.36 o 
   5  -3   7     2491.39     2701.00     95.70 o 
   6  -3   7     2756.17     2573.00    113.56 o 
  -8  -2   7     1282.72     1326.41     82.58 o 
  -7  -2   7     2033.25     2202.67     99.22 o 
  -6  -2   7     1288.80     1361.14     73.87 o 
  -5  -2   7     1536.05     1498.95     71.44 o 
  -4  -2   7     1023.96      966.22     33.69 o 
  -3  -2   7     1162.15     1077.91     34.94 o 
  -2  -2   7      269.70      253.42     18.77 o 
  -1  -2   7     2272.93     2263.45     48.51 o 
   0  -2   7      803.78      754.99     40.24 o 
   1  -2   7       53.27       49.83     16.43 o 
   2  -2   7      211.83      240.89     27.45 o 
   3  -2   7      267.23      291.06     31.31 o 
   4  -2   7      120.85      110.33     23.37 o 
   5  -2   7        4.75       14.20     15.64 o 
   6  -2   7        9.56       11.02     29.22 o 
  -8  -1   7     1729.31     1889.56     94.37 o 
  -7  -1   7     1799.29     1849.21     88.75 o 
  -6  -1   7     1282.10     1295.43     70.45 o 
  -5  -1   7    11028.76    11298.32    149.11 o 
  -4  -1   7     7778.48     7717.12    110.39 o 
  -3  -1   7     5573.42     5604.42     87.01 o 
  -2  -1   7     4377.98     4235.08    109.15 o 
  -1  -1   7    18842.46    18886.52    255.94 o 
   0  -1   7    15514.08    15756.16    254.01 o 
   1  -1   7     5073.82     4918.88    111.68 o 
   2  -1   7     8667.97     8818.07    169.23 o 
   3  -1   7     6453.00     6613.90    104.64 o 
   4  -1   7     4938.76     4956.61     92.36 o 
   5  -1   7     2494.43     2499.02    106.50 o 
   6  -1   7     3477.14     3448.60    138.03 o 
  -9   0   7     1703.38     1701.81     94.37 o 
  -8   0   7     3414.41     3233.50    121.16 o 
  -7   0   7     2620.92     2688.65    103.97 o 
  -6   0   7     6760.70     7027.95    169.12 o 
  -5   0   7     4280.41     4256.72    172.98 o 
  -4   0   7     8259.13     8219.75    115.03 o 
  -3   0   7     5278.19     5215.59     82.45 o 
  -2   0   7     7909.20     7601.43    105.62 o 
  -1   0   7    16167.50    16360.68    339.95 o 
   0   0   7     7953.73     8194.64    106.38 o 
   1   0   7     1319.14     1295.03     89.58 o 
   2   0   7     1545.57     1510.67     42.58 o 
   3   0   7     8695.61     8889.89    129.75 o 
   4   0   7     1142.06     1276.91     71.88 o 
   5   0   7      359.37      394.91     50.82 o 
  -9   1   7       10.06        3.64     34.07 o 
  -8   1   7       93.21       93.82     36.05 o 
  -7   1   7      187.17      272.98     41.01 o 
  -6   1   7     1094.72     1075.05     40.28 o 
  -5   1   7     1449.43     1417.36     43.27 o 
  -4   1   7     1293.93     1213.23     38.22 o 
  -3   1   7      383.87      381.06     22.29 o 
  -2   1   7     1590.36     1478.21     65.54 o 
  -1   1   7     9408.53     9804.45    182.68 o 
   0   1   7     2254.06     2229.45     98.12 o 
   1   1   7     2475.10     2341.65    179.32 o 
   2   1   7     3723.68     3605.37     69.86 o 
   3   1   7     4395.21     4231.56    109.75 o 
   4   1   7     2131.18     2085.81     93.38 o 
   5   1   7     2858.27     2893.60    122.16 o 
  -9   2   7     2856.54     3100.21    119.84 o 
  -8   2   7     2417.12     2887.10    107.82 o 
  -7   2   7     2039.90     2154.56     59.09 o 
  -6   2   7     4940.79     5190.57     91.93 o 
  -5   2   7     4002.51     3987.21    146.03 o 
  -4   2   7     2687.38     2634.22     59.20 o 
  -3   2   7     2106.13     1851.79    182.02 o 
  -2   2   7    11349.75    10973.22    196.35 o 
  -1   2   7     5642.43     5762.22     84.58 o 
   0   2   7      682.82      688.47     64.22 o 
   1   2   7     1590.18     1529.21    118.96 o 
   2   2   7     5010.65     5123.35     88.67 o 
   3   2   7     3337.12     3140.45    108.38 o 
   4   2   7      590.45      518.50     53.25 o 
   5   2   7     1143.70     1089.92     80.04 o 
  -8   3   7      217.01      226.45     39.47 o 
  -7   3   7       25.34       50.49     25.74 o 
  -6   3   7       84.54      108.49     19.35 o 
  -5   3   7        4.26       10.62     14.61 o 
  -4   3   7       32.84       41.91     13.25 o 
  -3   3   7      548.84      536.22     26.26 o 
  -2   3   7      803.54      912.86     46.97 o 
  -1   3   7      866.17      875.39     37.10 o 
   0   3   7      183.87      214.17     19.83 o 
   1   3   7      266.81      293.78     23.22 o 
   2   3   7      112.97      125.31     20.01 o 
   3   3   7      352.10      377.49     45.97 o 
   4   3   7      570.23      518.28     57.77 o 
  -8   4   7     3281.23     3009.03    104.85 o 
  -7   4   7     3778.83     3905.69    119.29 o 
  -6   4   7     8290.17     8280.26    124.38 o 
  -5   4   7     6284.09     6041.47     96.93 o 
  -4   4   7     8002.49     7653.04    189.63 o 
  -3   4   7    14611.65    14073.10    245.86 o 
  -2   4   7    18066.36    18240.30    298.33 o 
  -1   4   7     7191.30     7333.39    108.22 o 
   0   4   7     5501.90     5643.51    169.45 o 
   1   4   7    12224.73    12846.30    168.40 o 
   2   4   7     9183.02     9608.77    216.86 o 
   3   4   7     4053.00     4222.00    140.46 o 
   4   4   7     2181.01     2158.57    107.60 o 
  -8   5   7      211.60      208.59     38.92 o 
  -7   5   7     1377.71     1182.97     69.02 o 
  -6   5   7      903.94      900.85     58.32 o 
  -5   5   7      779.81      739.00     51.27 o 
  -4   5   7     1463.10     1347.03     61.85 o 
  -3   5   7     2154.32     2038.07     74.31 o 
  -2   5   7      352.95      345.52     35.94 o 
  -1   5   7       12.69       20.81     17.92 o 
   0   5   7      684.23      716.04     34.71 o 
   1   5   7      466.68      558.19     51.27 o 
   2   5   7      204.47      186.21     39.36 o 
   3   5   7       82.82       75.19     35.39 o 
  -9   6   7      723.96      732.72     65.38 o 
  -8   6   7      608.92      580.90     56.01 o 
  -7   6   7     1221.27     1084.19     66.26 o 
  -6   6   7     1064.54     1017.82     63.94 o 
  -5   6   7      531.04      442.87     43.99 o 
  -4   6   7     3106.60     2942.77     95.70 o 
  -3   6   7     4384.75     4158.60    112.78 o 
  -2   6   7     2436.31     2391.64     81.80 o 
  -1   6   7      380.78      397.27     28.19 o 
   0   6   7     3131.30     3206.83     72.15 o 
   1   6   7     4070.31     4357.93    139.24 o 
   2   6   7     2832.11     2975.19    119.18 o 
   3   6   7     1141.09     1212.96     86.55 o 
  -8   7   7      948.42      806.80     64.28 o 
  -7   7   7     2338.64     2107.97     94.48 o 
  -6   7   7     2098.38     1998.38     88.75 o 
  -5   7   7     2057.30     2030.46     85.22 o 
  -4   7   7      815.58      836.90     55.90 o 
  -3   7   7     4255.03     4224.86    117.97 o 
  -2   7   7      285.72      287.09     35.72 o 
  -1   7   7      289.05      366.25     38.04 o 
   0   7   7     2107.59     2330.45    100.88 o 
   1   7   7     1100.68     1170.52     77.28 o 
   2   7   7      124.37      197.02     44.98 o 
  -8   8   7      173.90      287.86     48.62 o 
  -7   8   7      299.39      360.18     50.16 o 
  -6   8   7      128.77      151.26     37.59 o 
  -5   8   7      955.60      902.72     63.28 o 
  -4   8   7     1393.64     1453.64     73.98 o 
  -3   8   7     2818.93     3001.20    102.42 o 
  -2   8   7      436.29      577.82     47.96 o 
   0   8   7     2245.73     2381.94    106.39 o 
   1   8   7     1946.33     2010.51    104.52 o 
  -7   9   7     3502.98     3193.92    123.15 o 
  -6   9   7     3359.96     3241.66    118.74 o 
  -5   9   7     2579.45     2719.85    105.73 o 
  -4   9   7     5285.98     5327.91    149.94 o 
  -3   9   7     4340.00     4595.74    132.63 o 
  -2   9   7     1515.89     1803.68     80.92 o 
   1   9   7     1722.40     2010.40    109.37 o 
  -5  10   7      117.92      134.39     39.47 o 
  -4  10   7       72.79      101.65     35.61 o 
  -3  10   7        6.88       39.69     29.77 o 
  -4  11   7     1109.18     1153.32     74.86 o 
  -1 -12   8       36.29      138.58     40.13 o 
   0 -12   8       65.16       24.70     28.78 o 
   1 -12   8      188.03      277.50     45.31 o 
   2 -12   8      672.83      837.64     45.38 o 
   3 -12   8      288.12      284.88     46.64 o 
  -3 -11   8      958.19     1101.83     76.18 o 
  -2 -11   8     1962.98     2216.23    101.76 o 
  -1 -11   8     1822.29     2042.70     95.81 o 
   0 -11   8      884.21      935.58     63.28 o 
   1 -11   8     1860.38     1877.73     61.72 o 
   2 -11   8     3154.45     3102.50     79.91 o 
   3 -11   8      637.05      652.68     57.11 o 
  -3 -10   8      132.25      211.24     42.12 o 
  -2 -10   8      550.92      672.85     56.89 o 
  -1 -10   8      620.84      683.21     55.01 o 
   0 -10   8      200.67      189.74     36.60 o 
   1 -10   8       23.69       11.04     16.91 o 
   2 -10   8       33.91       56.34     26.90 o 
   3 -10   8       37.33       27.56     25.25 o 
   4 -10   8        3.58       13.12     26.79 o 
  -3  -9   8     2352.37     2504.75     99.78 o 
  -2  -9   8     3049.75     3224.57    110.47 o 
  -1  -9   8     3626.90     3787.39    118.08 o 
   0  -9   8     4912.03     5277.39     97.48 o 
   1  -9   8     7366.92     7873.03    127.16 o 
   2  -9   8     5756.17     5470.79    146.41 o 
   3  -9   8     2667.84     2613.35     99.22 o 
   4  -9   8     3405.64     3323.24    118.41 o 
   5  -9   8     8663.18     8851.47    219.95 o 
  -6  -8   8     1428.12     1499.39     94.92 o 
  -5  -8   8      378.33      381.13     53.03 o 
  -4  -8   8      305.09      287.64     45.53 o 
  -3  -8   8     1560.41     1591.65     54.47 o 
  -2  -8   8     2251.56     2233.54     60.92 o 
  -1  -8   8      417.19      480.75     28.66 o 
   0  -8   8     1606.16     1664.91     49.00 o 
   1  -8   8     1134.77     1173.77     43.99 o 
   2  -8   8      333.72      311.45     38.26 o 
   3  -8   8      807.88      718.83     54.57 o 
   4  -8   8     1187.61     1183.19     70.89 o 
   5  -8   8      566.69      538.68     55.23 o 
  -6  -7   8      459.53      444.86     58.32 o 
  -5  -7   8      240.64      154.24     40.79 o 
  -4  -7   8      539.13      507.15     52.70 o 
  -3  -7   8      790.49      823.98     80.59 o 
  -2  -7   8      478.06      482.02     29.78 o 
  -1  -7   8      998.20      939.46     28.91 o 
   0  -7   8     3198.57     3173.30     54.00 o 
   1  -7   8     1475.51     1442.39     64.05 o 
   2  -7   8      531.23      577.27     45.20 o 
   3  -7   8      548.27      483.11     44.43 o 
   4  -7   8     2561.21     2504.64     97.79 o 
   5  -7   8     2701.03     2805.84    109.04 o 
   6  -7   8      277.29      298.44     48.73 o 
  -6  -6   8     2961.20     3051.26    123.04 o 
  -5  -6   8     1649.00     1613.50     85.55 o 
  -4  -6   8     4690.25     4524.08    135.94 o 
  -3  -6   8     7293.61     7375.12    174.08 o 
  -2  -6   8     5351.58     5327.51    118.87 o 
  -1  -6   8     4964.18     4746.96     92.88 o 
   0  -6   8     4763.01     4745.56     80.18 o 
   1  -6   8     3168.56     3108.59     92.17 o 
   2  -6   8     2248.80     2270.03     81.58 o 
   3  -6   8     3095.05     3161.84    102.20 o 
   4  -6   8     3438.32     3701.95    117.86 o 
   5  -6   8      683.34      743.63     59.53 o 
   6  -6   8      154.39      205.73     41.12 o 
  -7  -5   8       26.35       51.27     41.78 o 
  -6  -5   8        5.95       12.68     33.19 o 
  -5  -5   8        6.85       -5.51     30.76 o 
  -4  -5   8      161.70      175.52     36.71 o 
  -3  -5   8        3.41        7.50     23.04 o 
  -2  -5   8      400.09      385.07     19.02 o 
  -1  -5   8     1470.78     1437.45     32.80 o 
   0  -5   8      992.42      943.29     47.85 o 
   1  -5   8      940.25      918.16     49.83 o 
   2  -5   8     1106.04      967.77     52.26 o 
   3  -5   8     1585.50     1526.07     68.46 o 
   4  -5   8     2713.46     2556.90     94.04 o 
   5  -5   8     1832.28     1955.16     86.88 o 
   6  -5   8      855.24     1058.72     71.66 o 
  -7  -4   8     3161.72     3314.31    130.98 o 
  -6  -4   8     1558.01     1415.05     82.58 o 
  -5  -4   8     2085.91     2067.72     90.96 o 
  -4  -4   8     8146.79     7944.56    183.01 o 
  -3  -4   8     8177.88     8085.85    116.91 o 
  -2  -4   8     6815.57     6720.79     78.91 o 
  -1  -4   8    10437.87     9990.30    133.91 o 
   0  -4   8     9173.01     8612.78    165.81 o 
   1  -4   8     6195.77     5902.96    131.42 o 
   2  -4   8     8075.58     8056.24    167.80 o 
   3  -4   8    14987.38    14871.63    268.46 o 
   4  -4   8     6654.86     6805.69    163.17 o 
   5  -4   8     1577.71     1537.65     77.84 o 
   6  -4   8     2871.08     2910.80    123.15 o 
  -8  -3   8      283.48      318.07     54.02 o 
  -7  -3   8      199.01      209.69     46.19 o 
  -6  -3   8      462.61      522.47     55.23 o 
  -5  -3   8      686.59      770.31     58.54 o 
  -4  -3   8      542.54      581.86     29.80 o 
  -3  -3   8      414.09      422.21     26.51 o 
  -2  -3   8       29.46       46.06     14.11 o 
  -1  -3   8       84.91       73.83     14.85 o 
   0  -3   8      330.08      294.37     29.11 o 
   1  -3   8      188.68      194.37     26.46 o 
   2  -3   8        4.77        0.77     16.21 o 
   3  -3   8      138.73      131.42     27.23 o 
   4  -3   8        2.45      -10.03     19.29 o 
   5  -3   8      161.86      149.72     24.48 o 
  -8  -2   8     1822.66     2052.40    104.85 o 
  -7  -2   8     1449.18     1598.17     86.77 o 
  -6  -2   8      948.70     1069.53     68.46 o 
  -5  -2   8     2957.40     3178.60    106.72 o 
  -4  -2   8     6456.30     6242.47     99.17 o 
  -3  -2   8     3979.56     3705.49     69.46 o 
  -2  -2   8     3647.33     3461.75     65.56 o 
  -1  -2   8     7834.22     6661.07    275.40 o 
   0  -2   8     3350.51     3349.37     91.18 o 
   1  -2   8     1435.36     1324.53     57.22 o 
   2  -2   8     7103.56     7313.16    154.90 o 
   3  -2   8     6473.84     6199.54    144.10 o 
   4  -2   8     1041.79     1050.73     43.70 o 
   5  -2   8      334.12      327.77     47.30 o 
  -8  -1   8     2517.98     2912.79    118.96 o 
  -7  -1   8     1707.24     1882.29     91.29 o 
  -6  -1   8     3470.69     3803.71    123.15 o 
  -5  -1   8    11099.83    11447.28    155.09 o 
  -4  -1   8     4367.27     4251.39     77.57 o 
  -3  -1   8     2618.10     2521.34     55.59 o 
  -2  -1   8     4746.22     4604.87    113.45 o 
  -1  -1   8     5598.13     5141.36    116.53 o 
   0  -1   8     4438.15     4407.32    106.50 o 
   1  -1   8     3295.03     3079.92     87.87 o 
   2  -1   8      786.10      852.97     34.44 o 
   3  -1   8      724.69      693.25     34.46 o 
   4  -1   8      285.45      273.86     26.99 o 
   5  -1   8      561.17      571.42     60.42 o 
  -9   0   8      445.79      508.36     61.74 o 
  -8   0   8      507.04      517.95     58.32 o 
  -7   0   8      248.70      313.22     46.53 o 
  -6   0   8      628.79      694.68     54.68 o 
  -5   0   8     3981.48     4035.80     77.89 o 
  -4   0   8     3107.24     3078.03     64.15 o 
  -3   0   8     2969.17     2727.61     58.50 o 
  -2   0   8     5685.49     4886.51    389.57 o 
  -1   0   8     9079.82     9071.53    173.86 o 
   0   0   8     2608.03     2584.84     51.80 o 
   1   0   8     7704.88     7530.74    108.27 o 
   2   0   8    11719.83    12011.85    158.93 o 
   3   0   8     5217.12     5318.14     96.27 o 
   4   0   8     1772.49     1687.81     85.22 o 
   5   0   8     3995.96     4079.55    145.75 o 
  -9   1   8     1879.50     2015.47    100.77 o 
  -8   1   8     1137.52     1205.58     76.18 o 
  -7   1   8     1088.41     1218.03     70.12 o 
  -6   1   8     6374.78     6436.91    107.57 o 
  -5   1   8     6445.41     6462.39    104.07 o 
  -4   1   8     1681.22     1539.12     44.05 o 
  -3   1   8     3388.90     3352.04     65.72 o 
  -2   1   8     6703.47     7001.27    147.95 o 
  -1   1   8     6683.91     6463.47    138.03 o 
   0   1   8     6172.95     6280.04    156.06 o 
   1   1   8     3034.03     3011.63     88.53 o 
   2   1   8     4823.39     4765.41     89.74 o 
   3   1   8     1813.34     1868.93     54.77 o 
   4   1   8     1508.47     1446.25     81.03 o 
   5   1   8     2953.75     3156.66    131.20 o 
  -9   2   8       69.61       72.10     37.93 o 
  -8   2   8       47.05       50.49     29.66 o 
  -7   2   8       29.94       48.66     18.77 o 
  -6   2   8       23.01       10.76     16.18 o 
  -5   2   8      120.79      141.68     19.70 o 
  -4   2   8      467.56      517.81     28.09 o 
  -3   2   8       81.25      113.55     18.19 o 
  -2   2   8       10.86       -6.73     17.86 o 
  -1   2   8      423.38      525.45     39.91 o 
   0   2   8      355.92      394.70     24.47 o 
   1   2   8     1045.48     1110.62     39.08 o 
   2   2   8     1478.58     1448.58     46.53 o 
   3   2   8       50.23       64.05     27.78 o 
   4   2   8      126.82      176.07     39.36 o 
  -8   3   8     1437.41     1439.97     74.97 o 
  -7   3   8     5355.78     5345.42    100.17 o 
  -6   3   8     9581.21     9456.31    279.37 o 
  -5   3   8     4528.95     4435.45     84.12 o 
  -4   3   8     2993.57     2823.74     61.57 o 
  -3   3   8     9121.40     8439.69    171.55 o 
  -2   3   8    10730.89    10605.43    201.32 o 
  -1   3   8     4631.70     4647.01    116.20 o 
   0   3   8     3870.90     4181.95     77.87 o 
   1   3   8     6773.36     7229.54    114.37 o 
   2   3   8     2670.20     2604.53     99.33 o 
   3   3   8      879.15      894.34     64.17 o 
   4   3   8     2901.50     2832.30    121.83 o 
  -8   4   8      875.10      759.51     60.31 o 
  -7   4   8     1388.78     1480.21     76.29 o 
  -6   4   8     2019.16     2011.96     54.80 o 
  -5   4   8      125.21      144.75     19.46 o 
  -4   4   8      340.50      371.53     25.58 o 
  -3   4   8     1811.58     1752.52     71.55 o 
  -2   4   8     1516.01     1498.73     64.28 o 
  -1   4   8        5.16       -4.96     20.84 o 
   0   4   8        8.61       10.09     17.25 o 
   1   4   8        2.83       34.81     17.02 o 
   2   4   8        6.53       27.67     27.56 o 
   3   4   8       58.10       60.53     31.31 o 
  -8   5   8     1362.49     1396.64     77.84 o 
  -7   5   8     3611.96     3592.69    122.38 o 
  -6   5   8     3025.14     2841.01    102.86 o 
  -5   5   8     1265.02     1278.01     67.03 o 
  -4   5   8     3528.31     3298.33    102.20 o 
  -3   5   8     7759.62     7653.50    167.69 o 
  -2   5   8     6891.06     7145.14    158.87 o 
  -1   5   8     3194.79     3264.59     98.01 o 
   0   5   8     7705.58     7748.87    166.15 o 
   1   5   8     5996.65     6526.31    172.10 o 
   2   5   8     2514.14     2486.12    105.73 o 
   3   5   8     3960.37     3671.96    137.59 o 
  -8   6   8     1189.88     1313.29     78.61 o 
  -7   6   8     2134.99     2200.91     97.24 o 
  -6   6   8      568.00      601.19     54.90 o 
  -5   6   8      187.24      163.61     34.73 o 
  -4   6   8     2010.35     1867.29     78.83 o 
  -3   6   8     2499.00     2539.26     89.74 o 
  -2   6   8      625.31      609.57     48.73 o 
  -1   6   8      174.66      144.87     31.42 o 
   1   6   8      739.79      847.93     67.14 o 
   2   6   8      225.88      292.60     50.38 o 
  -8   7   8      633.14      688.29     65.93 o 
  -7   7   8      909.86      903.38     67.69 o 
  -6   7   8      256.81      276.73     45.42 o 
  -5   7   8      148.66      160.19     35.50 o 
  -4   7   8     1422.55     1360.26     70.01 o 
  -3   7   8     1202.30     1159.38     63.94 o 
  -2   7   8      896.58      974.05     57.22 o 
  -1   7   8     1325.28     1292.78     66.15 o 
   2   7   8      871.98     1080.55     84.01 o 
  -7   8   8     2376.63     2228.69    103.30 o 
  -6   8   8     2202.57     2146.99     97.35 o 
  -5   8   8     3957.59     3865.56    126.68 o 
  -4   8   8     5102.19     5078.19    143.99 o 
  -3   8   8     3973.29     4078.12    123.15 o 
  -2   8   8     1516.29     1678.32     76.95 o 
  -6   9   8        0.93       27.67     33.07 o 
  -5   9   8       21.20       33.52     32.85 o 
  -4   9   8      196.97      243.65     42.56 o 
  -3   9   8      351.90      440.56     50.49 o 
  -4  10   8     1948.66     2244.12    100.11 o 
  -3  10   8      882.74     1008.67     71.44 o 
  -1 -12   9      985.40     1012.20     71.22 o 
   0 -12   9      371.03      434.49     54.35 o 
   1 -12   9      956.61     1077.91     73.54 o 
   2 -12   9     1473.57     1589.02     87.65 o 
  -2 -11   9        2.32       70.56     33.74 o 
  -1 -11   9       14.63       47.74     29.22 o 
   0 -11   9        9.96       81.47     28.44 o 
   1 -11   9       64.88       86.58     33.90 o 
   2 -11   9        6.12       41.45     30.54 o 
   3 -11   9      126.41      105.51     37.59 o 
  -2 -10   9     2500.43     2825.58    109.92 o 
  -1 -10   9     1785.98     1826.61     83.24 o 
   0 -10   9     2988.73     3372.85    116.20 o 
   1 -10   9     5531.16     5907.27    111.05 o 
   2 -10   9     3833.75     4006.79    128.22 o 
   3 -10   9     2035.89     2004.44     93.38 o 
  -2  -9   9      826.26      872.07     58.76 o 
  -1  -9   9     1049.15     1049.79     59.87 o 
   0  -9   9      872.98      854.36     39.44 o 
   1  -9   9     2590.93     2657.12     96.91 o 
   2  -9   9      400.06      379.04     43.99 o 
   3  -9   9      156.04      177.72     36.82 o 
   4  -9   9      167.02      142.00     38.15 o 
  -5  -8   9      298.72      359.19     53.58 o 
  -4  -8   9     1616.96     1639.08     86.55 o 
  -3  -8   9     1982.69     2124.94     91.07 o 
  -2  -8   9      136.75      106.50     31.86 o 
  -1  -8   9     1588.64     1736.84     50.87 o 
   0  -8   9     2153.39     2221.76     58.54 o 
   1  -8   9     3922.16     3715.62    112.01 o 
   2  -8   9     1494.97     1485.83     73.43 o 
   3  -8   9     2124.07     1989.89     88.31 o 
   4  -8   9     2337.54     2500.89    103.41 o 
  -6  -7   9     1388.11     1540.73     93.71 o 
  -5  -7   9     1284.79     1376.90     83.35 o 
  -4  -7   9     2483.48     2642.45    106.17 o 
  -3  -7   9     1633.86     1581.30     78.28 o 
  -2  -7   9      982.84      911.98     59.09 o 
  -1  -7   9      895.74      935.29     39.07 o 
   0  -7   9     6346.89     6267.80    101.41 o 
   1  -7   9      959.24      988.05     57.00 o 
   2  -7   9      119.57      113.56     28.44 o 
   3  -7   9     1192.31     1141.08     65.82 o 
   4  -7   9     1405.36     1471.61     78.61 o 
   5  -7   9      780.85      805.59     65.27 o 
  -6  -6   9       20.61       -5.18     35.06 o 
  -5  -6   9        4.19       53.80     34.73 o 
  -4  -6   9      727.52      682.22     58.21 o 
  -3  -6   9      126.92      121.38     31.97 o 
  -2  -6   9       13.30       29.31     16.10 o 
  -1  -6   9     1019.39      971.29     34.69 o 
   0  -6   9     1925.22     1888.13     71.11 o 
   1  -6   9      680.18      562.49     44.21 o 
   2  -6   9      676.71      646.28     48.29 o 
   3  -6   9     2086.28     1972.80     82.91 o 
   4  -6   9      551.64      670.43     55.23 o 
   5  -6   9      417.54      484.66     52.15 o 
  -7  -5   9     2702.09     3074.96    132.41 o 
  -6  -5   9     3180.26     3435.92    131.75 o 
  -5  -5   9     6413.58     6219.60    172.87 o 
  -4  -5   9     6736.05     6915.05    174.75 o 
  -3  -5   9     4319.19     4244.04    123.26 o 
  -2  -5   9     6578.27     6530.30    103.93 o 
  -1  -5   9    17125.13    16906.16    207.29 o 
   0  -5   9    13966.70    13490.32    240.01 o 
   1  -5   9     2901.08     2637.38     85.88 o 
   2  -5   9     5939.73     5669.68    139.13 o 
   3  -5   9     8385.39     8834.49    193.60 o 
   4  -5   9     6410.06     6524.33    166.37 o 
   5  -5   9     2538.33     2825.14    109.26 o 
  -7  -4   9       87.20      194.81     46.97 o 
  -6  -4   9      102.35      137.26     41.56 o 
  -5  -4   9      209.70      267.35     43.66 o 
  -4  -4   9      160.58      168.13     35.72 o 
  -3  -4   9      189.41      198.92     21.91 o 
  -2  -4   9      256.00      275.97     23.31 o 
  -1  -4   9       15.05       27.14     16.26 o 
   0  -4   9        2.87       -1.10     17.31 o 
   1  -4   9       15.65       34.40     19.51 o 
   2  -4   9      111.84       91.51     25.58 o 
   3  -4   9       92.55      115.10     28.66 o 
   4  -4   9       59.38       69.24     27.45 o 
   5  -4   9      482.26      559.40     53.25 o 
  -7  -3   9     1288.52     1387.38     85.22 o 
  -6  -3   9     2037.69     2111.16     97.13 o 
  -5  -3   9     2972.97     3150.26    110.91 o 
  -4  -3   9     1994.49     1857.33     52.51 o 
  -3  -3   9      558.23      574.49     30.75 o 
  -2  -3   9     7424.06     7185.54    109.76 o 
  -1  -3   9     8300.23     7992.31    117.79 o 
   0  -3   9     2711.18     2501.22     81.69 o 
   1  -3   9      625.82      708.68     46.30 o 
   2  -3   9     5365.38     5542.45    136.05 o 
   3  -3   9     6378.35     6620.47    156.88 o 
   4  -3   9     2036.96     2055.71     85.55 o 
   5  -3   9     2027.79     2076.30     67.94 o 
  -8  -2   9     1481.20     1696.96     97.46 o 
  -7  -2   9     1190.63     1138.98     77.62 o 
  -6  -2   9     1489.93     1533.46     82.36 o 
  -5  -2   9     2869.20     3093.37    106.50 o 
  -4  -2   9     1552.61     1486.52     46.58 o 
  -3  -2   9     2753.27     2618.45     60.09 o 
  -2  -2   9     1797.35     1647.85     46.81 o 
  -1  -2   9     1153.90     1153.32     54.13 o 
   0  -2   9       94.15       91.95     23.04 o 
   1  -2   9      993.20      950.13     53.14 o 
   2  -2   9     1241.67     1206.46     60.42 o 
   3  -2   9      191.33      194.88     23.74 o 
   4  -2   9       32.84       54.15     18.17 o 
   5  -2   9       12.28       23.70     29.44 o 
  -8  -1   9      334.22      387.64     56.78 o 
  -7  -1   9     1971.58     2100.03     98.45 o 
  -6  -1   9     1339.70     1373.15     74.97 o 
  -5  -1   9     2358.74     2276.54     59.09 o 
  -4  -1   9     1625.34     1664.40     49.00 o 
  -3  -1   9     4719.00     4629.79    103.74 o 
  -2  -1   9     8268.72     8053.82    137.70 o 
  -1  -1   9     6300.08     5946.18    133.84 o 
   0  -1   9     4561.52     4480.52     74.50 o 
   1  -1   9     2271.12     2197.28     80.26 o 
   2  -1   9     9211.73     9169.58    133.86 o 
   3  -1   9     3998.89     3954.27     82.81 o 
   4  -1   9     2121.20     2110.43    131.64 o 
   5  -1   9     3117.89     3115.75    128.66 o 
  -8   0   9     2665.72     3097.67    123.48 o 
  -7   0   9     1586.87     1677.99     85.66 o 
  -6   0   9     5783.59     5953.68    105.53 o 
  -5   0   9     5878.71     6023.54    103.26 o 
  -4   0   9     4875.60     4700.56     85.81 o 
  -3   0   9    10509.15    10380.97    283.06 o 
  -2   0   9     9488.91     9117.48    129.42 o 
  -1   0   9     3573.83     3445.84     97.79 o 
   0   0   9     2688.93     2554.03     83.02 o 
   1   0   9    15120.54    15288.60    201.43 o 
   2   0   9     4307.93     4084.27     81.20 o 
   3   0   9     1398.11     1286.68     59.31 o 
   4   0   9     1136.03     1025.76     69.68 o 
  -9   1   9       10.16       22.49     36.82 o 
  -8   1   9       61.80      134.17     38.92 o 
  -7   1   9       31.25       38.37     30.54 o 
  -6   1   9      106.85      139.42     23.26 o 
  -5   1   9       31.41       57.21     17.61 o 
  -4   1   9      156.15      170.53     30.10 o 
  -3   1   9     1883.87     1879.95     50.75 o 
  -2   1   9      729.74      669.87     45.86 o 
  -1   1   9     1041.54      988.49     52.70 o 
   0   1   9      305.30      367.68     36.60 o 
   1   1   9     2139.60     2121.96     55.01 o 
   2   1   9     2030.24     2063.73     58.49 o 
   3   1   9     1228.21     1213.51     70.56 o 
   4   1   9     1804.25     1747.89     92.72 o 
  -9   2   9     1479.37     1877.21     96.36 o 
  -8   2   9     1341.94     1567.52     81.36 o 
  -7   2   9     2227.50     2396.99     66.57 o 
  -6   2   9     4027.49     3956.19     82.60 o 
  -5   2   9     1944.06     1863.76     84.95 o 
  -4   2   9     4755.27     4551.14     94.21 o 
  -3   2   9     5998.14     5702.12     95.76 o 
  -2   2   9     2107.76     2390.75     82.58 o 
  -1   2   9      900.67      917.60     53.25 o 
   0   2   9     4362.50     4358.37    115.65 o 
   1   2   9     6177.09     6102.54    102.51 o 
   2   2   9     1277.37     1238.11     45.81 o 
   3   2   9      590.63      558.08     54.35 o 
   4   2   9     1261.29     1141.63     76.95 o 
  -8   3   9      485.58      588.40     55.35 o 
  -7   3   9      577.37      653.69     39.69 o 
  -6   3   9      955.25      959.38     41.05 o 
  -5   3   9      777.55      780.06     63.39 o 
  -4   3   9        5.80       30.38     15.60 o 
  -3   3   9       90.10      104.30     27.34 o 
  -2   3   9       94.84       93.16     26.02 o 
  -1   3   9       41.46       51.71     24.48 o 
   0   3   9      119.92      167.80     30.98 o 
   1   3   9       92.84       92.14     19.38 o 
   2   3   9      262.27      307.93     43.66 o 
   3   3   9      167.53      134.06     36.38 o 
  -8   4   9     1795.37     1824.51     90.74 o 
  -7   4   9     3777.82     3724.44    124.25 o 
  -6   4   9     4312.70     4363.66    130.65 o 
  -5   4   9     4155.19     3880.24    110.14 o 
  -4   4   9     8694.50     8768.67    189.08 o 
  -3   4   9     8276.87     8194.83    178.49 o 
  -2   4   9     3692.36     3864.79    111.46 o 
  -1   4   9     7187.87     7141.40    161.85 o 
   0   4   9    10462.45    11154.91    218.29 o 
   1   4   9     7492.73     7846.33    172.43 o 
   2   4   9     1997.79     1991.32     94.15 o 
   3   4   9     3199.68     3110.68    125.79 o 
  -8   5   9      961.76      963.69     70.56 o 
  -7   5   9     1828.90     1835.98     89.63 o 
  -6   5   9     1634.35     1589.35     79.71 o 
  -5   5   9     1153.73      851.45     58.32 o 
  -4   5   9     1227.08     1108.56     63.61 o 
  -3   5   9      905.38      992.13     58.98 o 
  -2   5   9     1745.14     1844.58     77.84 o 
  -1   5   9     1093.91     1232.26     64.17 o 
   0   5   9     1555.48     1744.58     76.73 o 
   2   5   9       47.68       66.81     33.85 o 
  -8   6   9      286.27      280.25     50.94 o 
  -7   6   9      561.55      671.42     63.83 o 
  -6   6   9      933.86      850.02     63.50 o 
  -5   6   9      780.96      705.93     55.57 o 
  -4   6   9     1636.94     1689.13     78.17 o 
  -3   6   9      375.12      342.65     42.45 o 
  -2   6   9      826.69      821.69     56.01 o 
  -1   6   9     2061.18     2280.40     88.53 o 
  -7   7   9     2363.47     2328.91    107.49 o 
  -6   7   9      599.13      556.43     57.44 o 
  -5   7   9     3352.30     3314.31    115.87 o 
  -4   7   9     1562.83     1630.26     79.82 o 
  -3   7   9      978.91     1047.70     63.83 o 
  -2   7   9     1587.89     1649.00     78.17 o 
  -1   7   9     1872.02     2142.80     87.98 o 
  -6   8   9       98.70      155.89     43.33 o 
  -5   8   9      454.91      509.46     55.57 o 
  -4   8   9       67.59      113.67     36.27 o 
  -3   8   9       48.73       43.33     31.53 o 
  -2   8   9      695.11      768.77     59.31 o 
  -5   9   9     3761.10     3993.78    138.80 o 
  -4   9   9     2268.46     2278.41    101.43 o 
  -3   9   9     2899.50     3267.46    119.18 o 
   0 -11  10     2203.40     2394.72    101.21 o 
   1 -11  10     1255.28     1283.08     76.62 o 
   2 -11  10      710.71      856.86     68.02 o 
   0 -10  10      307.04      326.45     42.67 o 
   1 -10  10      627.50      683.10     57.66 o 
   2 -10  10      277.10      242.88     42.45 o 
   3 -10  10      231.96      197.24     44.10 o 
   0  -9  10     4391.58     4401.76    110.69 o 
   1  -9  10     2159.39     2225.71     91.73 o 
   2  -9  10     1993.29     1969.05     88.86 o 
   3  -9  10     6243.53     5972.75    167.14 o 
  -5  -8  10      851.48     1011.76     77.28 o 
  -4  -8  10     2020.64     2072.35     99.33 o 
  -3  -8  10     1241.38     1302.82     74.86 o 
  -2  -8  10      783.62      844.18     59.42 o 
  -1  -8  10     1200.12     1359.15     67.47 o 
   0  -8  10     1140.97     1151.88     63.39 o 
   1  -8  10     1713.67     1528.39     74.75 o 
   2  -8  10     1140.67     1184.85     69.35 o 
   3  -8  10     1467.10     1426.96     77.73 o 
   4  -8  10      563.60      619.71     59.53 o 
  -6  -7  10        3.35       45.75     43.11 o 
  -5  -7  10       54.10       50.49     37.59 o 
  -4  -7  10      191.41      167.03     41.34 o 
  -3  -7  10      542.70      514.75     51.05 o 
  -2  -7  10      318.23      295.03     40.57 o 
  -1  -7  10      552.32      575.87     33.43 o 
   0  -7  10      498.15      411.23     42.23 o 
   1  -7  10      189.18      176.29     33.74 o 
   2  -7  10     1130.07      926.09     60.20 o 
   3  -7  10     2074.56     1865.53     86.66 o 
   4  -7  10      293.24      277.50     44.65 o 
  -6  -6  10     2203.59     2374.00    113.67 o 
  -5  -6  10     4075.89     4104.14    141.45 o 
  -4  -6  10     6019.56     6183.77    170.11 o 
  -3  -6  10     3485.79     3525.55    117.31 o 
  -2  -6  10     2587.70     2577.65     64.22 o 
  -1  -6  10     5700.13     5783.36    101.84 o 
   0  -6  10     5719.65     5296.26    133.40 o 
   1  -6  10     2821.38     2792.39     94.81 o 
   2  -6  10     3324.81     3163.16    105.51 o 
   3  -6  10     3416.36     3280.25    112.01 o 
   4  -6  10      675.47      650.25     57.22 o 
  -6  -5  10      102.85      192.83     46.53 o 
  -5  -5  10      425.84      493.37     57.77 o 
  -4  -5  10        1.77       17.42     28.89 o 
  -3  -5  10        3.57        2.46     16.13 o 
  -2  -5  10       56.10       51.30     17.19 o 
  -1  -5  10       18.24       39.08     17.22 o 
   0  -5  10       14.04       52.26     22.82 o 
   1  -5  10       80.37      128.99     28.55 o 
   2  -5  10      776.01      759.29     52.59 o 
   3  -5  10     1021.25      978.57     62.29 o 
   4  -5  10      125.60      143.88     34.73 o 
   5  -5  10      134.43      153.58     39.36 o 
  -7  -4  10      601.94      758.51     74.86 o 
  -6  -4  10     2865.39     2906.50    118.96 o 
  -5  -4  10     4808.82     4871.47    149.17 o 
  -4  -4  10     3661.60     3355.44    113.12 o 
  -3  -4  10     2728.26     2635.26     64.38 o 
  -2  -4  10     4581.34     4456.06     85.28 o 
  -1  -4  10     8757.51     8434.84    174.19 o 
   0  -4  10     6071.04     5775.96    139.13 o 
   1  -4  10     6935.70     6522.57    151.92 o 
   2  -4  10     7418.04     7210.30    168.13 o 
   3  -4  10     4215.24     4095.98    124.25 o 
   4  -4  10     2485.52     2511.81     99.89 o 
   5  -4  10     5324.97     5371.21    116.65 o 
  -7  -3  10      522.40      602.84     65.71 o 
  -6  -3  10     1215.64     1076.36     72.65 o 
  -5  -3  10      916.48      933.15     65.49 o 
  -4  -3  10      115.33      132.18     28.78 o 
  -3  -3  10      409.94      421.47     38.64 o 
  -2  -3  10     1710.88     1659.47     93.82 o 
  -1  -3  10      571.18      579.36     43.44 o 
   0  -3  10      125.64      109.48     26.13 o 
   1  -3  10       53.37       38.15     22.82 o 
   2  -3  10      365.80      407.81     42.78 o 
   3  -3  10        5.80        1.43     23.48 o 
   4  -3  10      278.47      362.48     35.56 o 
  -8  -2  10      162.94      114.22     47.96 o 
  -7  -2  10      451.98      634.26     63.94 o 
  -6  -2  10     3002.17     3137.36    117.19 o 
  -5  -2  10     1922.69     1866.70     55.83 o 
  -4  -2  10     1122.64     1109.59     42.45 o 
  -3  -2  10     2103.17     1873.56     52.79 o 
  -2  -2  10     3776.66     3679.26     84.07 o 
  -1  -2  10     2195.44     2184.04     79.27 o 
   0  -2  10     3074.28     2932.52     92.50 o 
   1  -2  10     4399.66     4270.95    117.19 o 
   2  -2  10     2224.64     2242.45     59.42 o 
   3  -2  10      417.79      396.48     31.45 o 
   4  -2  10     1801.87     1747.12    114.71 o 
  -8  -1  10     1540.26     1940.39    101.76 o 
  -7  -1  10     5981.88     6370.64    179.60 o 
  -6  -1  10     4319.01     4720.65    143.32 o 
  -5  -1  10     3177.91     3169.79     84.95 o 
  -4  -1  10     3119.42     2993.61     69.39 o 
  -3  -1  10     8286.04     8100.52    312.12 o 
  -2  -1  10     9196.50     8948.20    132.02 o 
  -1  -1  10     3358.53     3009.14     93.93 o 
   0  -1  10     1792.36     1787.25     73.32 o 
   1  -1  10     3377.13     3189.95     99.56 o 
   2  -1  10     2813.49     2612.25     64.74 o 
   3  -1  10     1276.65     1334.36     50.39 o 
   4  -1  10      946.05      844.51     66.70 o 
  -8   0  10        2.33       36.82     34.51 o 
  -7   0  10      664.27      887.40     67.25 o 
  -6   0  10      491.59      455.48     35.61 o 
  -5   0  10      373.81      356.89     36.82 o 
  -4   0  10      681.26      646.20     34.73 o 
  -3   0  10     2001.28     1878.43     53.87 o 
  -2   0  10     1246.22     1303.81     62.95 o 
  -1   0  10     2106.92     1990.00     76.73 o 
   0   0  10     4950.05     5030.34    129.76 o 
   1   0  10     2889.86     2845.75     94.92 o 
   2   0  10     1636.71     1627.99     52.54 o 
   3   0  10     1849.29     1751.45     57.68 o 
   4   0  10     3339.77     3518.94    132.74 o 
  -8   1  10     2152.20     2371.46    104.30 o 
  -7   1  10     3766.36     3879.56    127.67 o 
  -6   1  10     2076.21     2175.68     62.44 o 
  -5   1  10     1144.45     1198.91     45.48 o 
  -4   1  10     2897.76     2853.95     67.54 o 
  -3   1  10    10141.69    10077.90    145.39 o 
  -2   1  10     4764.07     4746.23    126.79 o 
  -1   1  10      913.32     1064.02     58.21 o 
   0   1  10     4924.60     4817.01    126.24 o 
   1   1  10     5129.80     5123.06    134.28 o 
   2   1  10     2306.66     2312.27    140.57 o 
   3   1  10     2603.80     2600.78    106.39 o 
   4   1  10     3016.61     3019.29    126.13 o 
  -9   2  10      160.71      258.87     49.28 o 
  -8   2  10      259.87      302.85     45.75 o 
  -7   2  10       64.18       75.56     30.26 o 
  -6   2  10        6.79       21.13     17.52 o 
  -5   2  10      103.31      135.30     21.65 o 
  -4   2  10      285.89      289.35     25.84 o 
  -3   2  10       51.86       44.43     24.81 o 
  -2   2  10        9.83       51.71     25.36 o 
  -1   2  10       89.83      137.15     31.42 o 
   0   2  10      298.45      300.87     38.81 o 
   1   2  10       36.01       45.31     25.69 o 
   2   2  10       16.52       74.09     27.56 o 
   3   2  10      382.26      360.07     47.52 o 
  -7   3  10     3318.97     3425.43     81.23 o 
  -6   3  10     1852.66     1837.51     56.40 o 
  -5   3  10     2613.32     2529.76     66.59 o 
  -4   3  10     8400.00     8190.18    127.51 o 
  -3   3  10     7164.30     7119.68    167.36 o 
  -2   3  10     2080.55     2061.44     81.25 o 
  -1   3  10     4044.08     4073.27    118.30 o 
   0   3  10     5474.66     6115.86    151.48 o 
   1   3  10     2455.76     2483.92     92.94 o 
   3   3  10     2948.27     2920.39    122.60 o 
  -8   4  10     1999.87     2077.43     99.78 o 
  -7   4  10      668.40      654.33     60.31 o 
  -6   4  10      997.32      912.31     64.39 o 
  -5   4  10     2674.15     2583.97     65.17 o 
  -4   4  10     2924.17     2518.97     94.59 o 
  -3   4  10      523.69      575.06     50.16 o 
  -2   4  10      293.17      330.42     42.12 o 
  -1   4  10      940.80      931.72     59.64 o 
   0   4  10      971.58     1109.55     64.61 o 
  -8   5  10      961.89     1159.71     80.81 o 
  -7   5  10      642.27      615.19     61.52 o 
  -6   5  10      619.01      605.38     57.55 o 
  -5   5  10     2403.65     2205.87     92.50 o 
  -4   5  10     4271.43     4180.65    127.45 o 
  -3   5  10     1768.14     1727.83     79.49 o 
  -2   5  10     1900.71     1994.52     85.22 o 
  -1   5  10     4208.53     4315.27    125.24 o 
   0   5  10     3217.69     3615.95    115.54 o 
  -7   6  10      375.82      409.25     55.68 o 
  -6   6  10     1502.26     1587.15     84.45 o 
  -5   6  10     2305.90     2200.69     95.37 o 
  -4   6  10     1519.28     1503.58     77.73 o 
  -3   6  10      137.98      149.61     36.27 o 
  -2   6  10      837.85      937.89     62.84 o 
  -1   6  10     1944.49     1974.45     86.55 o 
  -6   7  10      349.68      213.88     45.42 o 
  -5   7  10      276.44      246.63     43.88 o 
  -4   7  10      631.72      677.15     58.98 o 
  -3   7  10      242.80      357.10     46.08 o 
  -2   7  10      142.84      150.93     38.15 o 
  -5   8  10     4672.89     4710.40    150.49 o 
  -4   8  10     1695.90     1848.00     90.07 o 
  -3   8  10     1495.72     1708.09     86.44 o 
  -2   8  10     4364.04     4800.91    143.65 o 
   1 -11  11        3.21      -21.17     32.63 o 
   0 -10  11     3774.06     3860.05    128.33 o 
   1 -10  11     1478.72     1328.06     78.28 o 
   2 -10  11     1566.69     1703.35     91.51 o 
   0  -9  11     1337.60     1393.44     75.19 o 
   1  -9  11      619.75      575.94     54.24 o 
   2  -9  11      527.25      519.60     54.90 o 
  -5  -8  11      328.40      382.79     58.54 o 
  -4  -8  11       53.88       54.68     35.83 o 
  -3  -8  11      506.96      450.04     51.38 o 
  -2  -8  11      411.06      319.28     43.77 o 
  -1  -8  11     2160.90     2119.84     62.64 o 
   0  -8  11      842.62      880.01     59.87 o 
   1  -8  11      328.35      314.76     42.67 o 
   2  -8  11      911.62     1022.56     67.58 o 
   3  -8  11     2525.43     2412.69    104.41 o 
  -5  -7  11     1794.18     1929.03    100.88 o 
  -4  -7  11     1434.02     1391.13     82.47 o 
  -3  -7  11      903.82      869.32     62.95 o 
  -2  -7  11     4280.95     4208.19     92.28 o 
  -1  -7  11     1822.47     1846.64     57.11 o 
   0  -7  11      599.54      616.29     51.60 o 
   1  -7  11      843.99      780.45     56.45 o 
   2  -7  11     1782.81     1606.55     79.49 o 
   3  -7  11     2468.35     2250.52     97.79 o 
  -6  -6  11        1.48       14.77     42.56 o 
  -5  -6  11       91.71      121.05     41.67 o 
  -4  -6  11      151.90      223.59     43.88 o 
  -3  -6  11       16.57       46.41     30.54 o 
  -2  -6  11      193.15      192.22     24.83 o 
  -1  -6  11      138.94      143.54     33.07 o 
   0  -6  11       49.88       88.64     29.22 o 
   1  -6  11      193.45      185.33     35.17 o 
   2  -6  11      229.38      186.54     36.93 o 
   3  -6  11      593.24      502.63     51.71 o 
   4  -6  11      443.42      533.39     55.68 o 
  -6  -5  11     2857.78     3175.29    130.76 o 
  -5  -5  11     3287.59     3342.21    125.13 o 
  -4  -5  11     3194.81     3235.04    115.65 o 
  -3  -5  11     7456.95     7524.45    124.60 o 
  -2  -5  11     9173.25     8937.15    137.76 o 
  -1  -5  11     3977.95     3764.24    110.80 o 
   0  -5  11     4544.12     4320.01    123.26 o 
   1  -5  11     7122.33     6532.60    159.97 o 
   2  -5  11    10196.93    10121.65    218.84 o 
   3  -5  11     4134.57     4098.85    130.76 o 
   4  -5  11     1539.78     1621.44     86.88 o 
  -7  -4  11      295.51      304.07     57.55 o 
  -6  -4  11      671.11      728.53     68.24 o 
  -5  -4  11      652.61      710.23     63.06 o 
  -4  -4  11      413.46      416.08     50.38 o 
  -3  -4  11      245.16      263.89     26.79 o 
  -2  -4  11      458.24      461.38     69.79 o 
  -1  -4  11      123.32      100.77     29.33 o 
   0  -4  11      201.12      190.95     33.74 o 
   1  -4  11      453.40      339.24     40.90 o 
   2  -4  11       49.00       78.28     30.43 o 
   3  -4  11       33.73       91.73     31.53 o 
   4  -4  11       31.33       48.76     21.75 o 
  -7  -3  11      559.46      601.19     66.26 o 
  -6  -3  11     1321.26     1219.80     79.49 o 
  -5  -3  11      498.06      483.11     53.58 o 
  -4  -3  11     2199.28     2127.17     61.39 o 
  -3  -3  11     3572.52     3275.25     74.64 o 
  -2  -3  11     2479.82     2305.02     90.29 o 
  -1  -3  11      335.76      292.05     37.26 o 
   0  -3  11     2156.76     1994.74     80.37 o 
   1  -3  11     6187.89     6098.88    151.81 o 
   2  -3  11     2462.26     2554.70     98.34 o 
   3  -3  11      968.19      951.08     45.81 o 
   4  -3  11     1445.20     1341.02    104.35 o 
  -7  -2  11     2191.93     2401.01    110.91 o 
  -6  -2  11     3237.18     3490.16    126.24 o 
  -5  -2  11     2239.27     2270.06     64.23 o 
  -4  -2  11     1313.18     1265.34     71.33 o 
  -3  -2  11     3013.99     2805.50     68.06 o 
  -2  -2  11     1572.14     1535.33     70.56 o 
  -1  -2  11     1143.77     1080.22     59.76 o 
   0  -2  11     2255.92     1992.53     80.15 o 
   1  -2  11     1324.63     1276.47     66.37 o 
   2  -2  11      309.96      302.19     40.68 o 
   3  -2  11       28.92       42.86     19.10 o 
   4  -2  11     1003.59     1053.27     51.72 o 
  -8  -1  11       32.55       54.68     39.58 o 
  -7  -1  11      266.43      366.69     52.70 o 
  -6  -1  11      557.96      584.43     56.56 o 
  -5  -1  11      698.02      734.60     39.88 o 
  -4  -1  11     1536.43     1502.11     50.95 o 
  -3  -1  11     2960.69     2935.05     70.41 o 
  -2  -1  11     1912.90     1827.27     75.74 o 
  -1  -1  11      209.10      225.46     35.61 o 
   0  -1  11     5737.59     5403.98    139.47 o 
   1  -1  11     4452.00     4101.16    122.05 o 
   2  -1  11     1529.77     1538.53     75.52 o 
   3  -1  11     1302.24     1255.75     51.55 o 
   4  -1  11     2364.57     2554.59    114.77 o 
  -8   0  11     1873.68     2316.23    108.93 o 
  -7   0  11     4499.66     4771.26    150.49 o 
  -6   0  11     3740.04     3979.78    128.00 o 
  -5   0  11     3487.90     3343.39     77.96 o 
  -4   0  11     5111.37     5108.22     97.43 o 
  -3   0  11     6314.80     6260.35    115.38 o 
  -2   0  11     3549.11     3308.03    105.40 o 
  -1   0  11     9650.07     9073.29    193.16 o 
   0   0  11     6260.75     6237.79    155.01 o 
   1   0  11     4261.56     4055.74    121.83 o 
   2   0  11     1418.58     1316.93     70.78 o 
   3   0  11     3234.93     3396.56    115.65 o 
  -8   1  11       67.51       85.22     39.25 o 
  -7   1  11       36.77       86.88     33.85 o 
  -6   1  11        4.51      -17.49     17.49 o 
  -5   1  11       58.71       91.27     20.93 o 
  -4   1  11       19.65       39.69     18.94 o 
  -3   1  11      231.69      232.52     37.26 o 
  -2   1  11       45.03       98.23     30.10 o 
  -1   1  11      275.06      297.01     40.68 o 
   0   1  11      798.47      822.79     57.33 o 
   1   1  11      540.62      589.61     50.94 o 
   2   1  11      297.99      303.63     42.23 o 
  -8   2  11     2074.83     2303.11    101.43 o 
  -7   2  11     2203.31     2291.81     68.74 o 
  -6   2  11     1993.41     2037.11     62.33 o 
  -5   2  11     1982.54     1863.71     58.00 o 
  -4   2  11     2566.43     2461.71     65.01 o 
  -3   2  11     2153.75     2111.16     85.55 o 
  -2   2  11     2084.15     2105.87     86.21 o 
  -1   2  11     4028.96     4220.34    125.46 o 
   0   2  11     3361.27     3225.56    108.49 o 
   1   2  11      540.29      643.30     53.69 o 
  -8   3  11     1613.57     1641.17     90.51 o 
  -7   3  11      934.23      911.76     45.53 o 
  -6   3  11      198.50      238.74     31.53 o 
  -5   3  11     1135.88     1106.99     90.40 o 
  -4   3  11     1060.70      955.42     62.62 o 
  -3   3  11      522.27      535.37     50.71 o 
  -2   3  11      508.97      590.27     51.05 o 
  -1   3  11      139.81      179.16     37.37 o 
   0   3  11        7.47       39.80     29.77 o 
   1   3  11       11.78       27.45     28.00 o 
  -8   4  11     1558.86     1731.91     96.58 o 
  -7   4  11     1403.21     1472.27     84.45 o 
  -6   4  11     2096.21     2026.49     93.82 o 
  -5   4  11     3243.64     3198.99    115.10 o 
  -4   4  11     2721.83     2450.84     97.46 o 
  -3   4  11     3632.93     3345.84    112.78 o 
  -2   4  11     4452.52     4752.07    138.25 o 
  -1   4  11     7183.25     7330.36    177.94 o 
   0   4  11     2750.67     2981.36    106.06 o 
  -7   5  11      477.25      545.51     61.19 o 
  -6   5  11      915.86      880.78     67.47 o 
  -5   5  11     2222.05     2152.62     95.26 o 
  -4   5  11     2450.67     2412.14     99.11 o 
  -3   5  11      783.22      948.14     64.72 o 
  -2   5  11     1986.30     2168.60     92.72 o 
  -1   5  11     1034.90     1109.55     68.91 o 
  -6   6  11      295.61      307.04     50.38 o 
  -5   6  11      233.00      244.75     43.44 o 
  -4   6  11      339.18      351.03     48.18 o 
  -3   6  11      509.59      597.11     57.00 o 
  -2   6  11     1595.30     1715.15     85.11 o 
  -1   6  11      469.15      504.72     52.70 o 
  -5   7  11     2155.99     1902.13     95.15 o 
  -4   7  11     1251.94     1304.91     78.83 o 
  -3   7  11     1334.78     1622.43     84.78 o 
  -2   7  11     1991.66     2301.89     99.67 o 
   0 -10  12     1199.44     1286.61     80.37 o 
   0  -9  12     1386.98     1520.78     81.69 o 
   1  -9  12     2025.48     2099.59     97.68 o 
  -4  -8  12      609.64      883.43     70.56 o 
  -3  -8  12      751.12      863.58     66.26 o 
  -2  -8  12     1090.42     1121.68     71.44 o 
  -1  -8  12     2751.11     2780.71    106.39 o 
   0  -8  12     1012.48     1016.83     66.15 o 
   1  -8  12     1088.13     1066.11     70.56 o 
   2  -8  12     1039.10      969.09     71.22 o 
  -5  -7  12       93.12      116.09     45.09 o 
  -4  -7  12        3.77       69.46     35.94 o 
  -3  -7  12       19.90       63.83     30.87 o 
  -2  -7  12       42.49       84.28     22.16 o 
  -1  -7  12      157.60      165.26     38.26 o 
   0  -7  12      350.70      323.80     43.66 o 
   1  -7  12      350.91      378.49     47.52 o 
   2  -7  12      233.96      179.71     39.91 o 
  -5  -6  12     2473.34     2649.29    117.42 o 
  -4  -6  12     1134.82     1183.53     76.29 o 
  -3  -6  12     3549.29     3519.05    123.37 o 
  -2  -6  12     6701.89     6391.96    116.11 o 
  -1  -6  12     3109.43     2933.84    102.86 o 
   0  -6  12     1934.81     1842.15     83.79 o 
   1  -6  12     4554.93     4427.50    135.28 o 
   2  -6  12     2157.74     2054.16     92.50 o 
  -6  -5  12      210.92      239.90     53.03 o 
  -5  -5  12      267.27      276.62     47.74 o 
  -4  -5  12      422.07      445.74     53.14 o 
  -3  -5  12      422.69      483.96     35.72 o 
  -2  -5  12      461.27      452.71     39.41 o 
  -1  -5  12       38.42       32.85     27.56 o 
   0  -5  12        2.11       -2.43     24.48 o 
   1  -5  12        1.41        8.38     26.35 o 
   2  -5  12       78.16       99.22     35.06 o 
   3  -5  12       21.54       96.69     35.06 o 
  -6  -4  12     1869.26     1953.62    100.99 o 
  -5  -4  12      863.94      867.11     67.80 o 
  -4  -4  12      945.92      948.68     45.21 o 
  -3  -4  12     5817.64     5679.88    107.32 o 
  -2  -4  12     4463.52     4391.85     91.56 o 
  -1  -4  12     2010.17     1832.01     80.04 o 
   0  -4  12     3410.96     3189.62    107.82 o 
   1  -4  12     5510.53     5092.96    142.99 o 
   2  -4  12     2800.25     2814.66    109.37 o 
   3  -4  12     3059.46     3174.19    120.72 o 
  -6  -3  12      702.08      661.16     65.71 o 
  -5  -3  12      478.66      469.22     54.68 o 
  -4  -3  12     1632.34     1503.38     54.44 o 
  -3  -3  12     1471.97     1320.81     49.78 o 
  -2  -3  12      610.15      629.74     51.82 o 
  -1  -3  12       78.50      107.05     30.43 o 
   0  -3  12      950.27      842.75     57.22 o 
   1  -3  12      667.49      568.89     52.37 o 
   2  -3  12      528.08      561.17     54.02 o 
   3  -3  12      111.87      135.94     36.38 o 
  -7  -2  12      388.36      490.28     60.09 o 
  -6  -2  12      413.52      595.24     59.31 o 
  -5  -2  12      153.00      185.21     26.38 o 
  -4  -2  12     1284.39     1202.14     48.56 o 
  -3  -2  12     2024.77     1984.90    120.01 o 
  -2  -2  12     1363.04     1236.22     66.81 o 
  -1  -2  12     1047.77      971.52     60.42 o 
   0  -2  12     1510.91     1374.48     71.00 o 
   1  -2  12     1293.41     1230.16     69.79 o 
   2  -2  12      801.90      786.30     59.09 o 
   3  -2  12     1759.83     1739.73     87.54 o 
  -7  -1  12     2838.42     3151.70    125.24 o 
  -6  -1  12     2304.81     2318.43    102.09 o 
  -5  -1  12     4424.48     4358.16     94.93 o 
  -4  -1  12     7624.58     7378.73    126.75 o 
  -3  -1  12     4562.35     4338.33    133.79 o 
  -2  -1  12     2239.27     2080.73     86.21 o 
  -1  -1  12     3210.06     2800.33    100.55 o 
   0  -1  12     7515.02     7417.57    177.83 o 
   1  -1  12     2962.33     2751.60    102.31 o 
   2  -1  12     1042.00      992.13     66.04 o 
   3  -1  12     1515.61     1452.86     81.92 o 
  -7   0  12        9.79       68.46     34.51 o 
  -6   0  12       19.33       48.17     21.62 o 
  -5   0  12       25.00       30.37     21.03 o 
  -4   0  12      168.02      216.36     42.89 o 
  -3   0  12      552.73      502.08     49.06 o 
  -2   0  12      992.68      887.62     60.64 o 
  -1   0  12      131.33      174.52     36.38 o 
   0   0  12     1004.87      842.97     59.98 o 
   1   0  12      707.33      665.02     57.00 o 
   2   0  12      950.86      941.75     66.92 o 
  -8   1  12     1351.05     1586.60     90.74 o 
  -7   1  12      947.15     1110.43     72.76 o 
  -6   1  12     1026.89     1115.36     50.60 o 
  -5   1  12     5483.01     5229.86    134.67 o 
  -4   1  12     3563.06     3465.86     81.55 o 
  -3   1  12      752.71      682.11     56.34 o 
  -2   1  12     1905.75     1959.02     86.88 o 
  -1   1  12     5212.63     4908.96    140.35 o 
   0   1  12     4137.12     4037.77    126.79 o 
   1   1  12     1584.29     1584.50     80.26 o 
   2   1  12     2012.23     1948.77     90.85 o 
  -8   2  12      387.59      522.47     57.33 o 
  -7   2  12      303.81      332.54     33.58 o 
  -6   2  12      477.66      464.40     41.62 o 
  -5   2  12      199.65      258.14     61.96 o 
  -4   2  12      156.71      145.31     36.82 o 
  -3   2  12        5.64       -5.73     25.03 o 
  -2   2  12       40.69       39.69     30.87 o 
  -1   2  12      381.54      346.73     45.09 o 
   0   2  12        1.42        4.19     29.33 o 
   1   2  12       20.33       16.76     29.44 o 
  -8   3  12     1008.63      973.72     79.93 o 
  -7   3  12      704.55      845.06     70.23 o 
  -6   3  12     2940.36     2869.05     76.28 o 
  -5   3  12     4513.39     4649.47     97.01 o 
  -4   3  12     1705.09     1527.06     79.49 o 
  -3   3  12     1447.11     1481.31     78.61 o 
  -2   3  12     3448.68     3288.40    114.55 o 
  -1   3  12     4136.86     4353.96    133.40 o 
   0   3  12     2309.83     2469.69    100.99 o 
  -7   4  12     1501.26     1585.49     93.16 o 
  -6   4  12     2192.94     2091.43     99.11 o 
  -5   4  12     1708.55     1666.64     86.99 o 
  -4   4  12      802.69      789.38     62.29 o 
  -3   4  12     1650.68     1662.12     83.35 o 
  -2   4  12     2492.33     2637.05    105.84 o 
  -1   4  12     1647.03     1872.91     89.63 o 
   0   4  12      150.51      217.30     43.11 o 
  -6   5  12     1237.87     1201.61     82.14 o 
  -5   5  12      997.34     1082.98     73.65 o 
  -4   5  12      305.51      361.73     49.83 o 
  -3   5  12     1193.76     1334.57     78.61 o 
  -2   5  12     1863.24     1980.85     93.49 o 
  -1   5  12     1964.35     2016.35     93.27 o 
  -4   6  12      568.33      575.50     60.09 o 
  -3   6  12     1703.20     1850.42     92.94 o 
  -2   6  12     1880.69     2062.32     96.58 o 
   0  -9  13      708.20      709.78     66.59 o 
  -3  -8  13      438.11      479.58     55.35 o 
  -2  -8  13      260.81      371.43     51.16 o 
  -1  -8  13       50.83       64.39     34.73 o 
   0  -8  13      192.01      170.56     44.21 o 
  -4  -7  13     1686.71     1720.22     94.37 o 
  -3  -7  13     1399.89     1423.43     81.69 o 
  -2  -7  13     1579.25     1631.49     59.13 o 
  -1  -7  13      791.74      936.79     65.60 o 
   0  -7  13     1164.75     1215.17     76.29 o 
   1  -7  13     3444.46     3399.20    125.13 o 
  -5  -6  13       88.77       88.75     45.20 o 
  -4  -6  13       36.13       56.12     34.62 o 
  -3  -6  13       78.59      109.70     35.94 o 
  -2  -6  13      137.30      187.30     36.71 o 
  -1  -6  13       60.57       94.04     33.52 o 
   0  -6  13        0.16       45.86     29.99 o 
   1  -6  13      122.66      129.43     40.79 o 
  -5  -5  13     2360.63     2379.07    111.13 o 
  -4  -5  13     2622.55     2781.70    113.78 o 
  -3  -5  13     3329.67     3317.01    111.52 o 
  -2  -5  13     3625.91     3524.34    116.75 o 
  -1  -5  13     2917.21     2712.46    102.42 o 
   0  -5  13     6922.40     6651.78    171.99 o 
   1  -5  13     5619.68     5214.13    152.14 o 
   2  -5  13     1590.06     1746.57     92.17 o 
  -5  -4  13      345.82      407.81     54.13 o 
  -4  -4  13      705.42      760.06     62.62 o 
  -3  -4  13      744.41      759.08     42.16 o 
  -2  -4  13      771.89      744.73     57.55 o 
  -1  -4  13      844.62      760.83     59.20 o 
   0  -4  13      378.48      339.24     45.75 o 
   1  -4  13      204.49      158.21     38.26 o 
   2  -4  13       80.69      110.47     37.26 o 
  -6  -3  13      766.50      903.05     72.99 o 
  -5  -3  13      585.75      703.72     65.16 o 
  -4  -3  13      843.46      889.33     46.03 o 
  -3  -3  13      659.89      660.69     61.30 o 
  -2  -3  13      763.84      742.09     57.66 o 
  -1  -3  13     2140.40     2027.70     88.20 o 
   0  -3  13     2081.71     1945.35     89.08 o 
   1  -3  13     1044.72      910.77     64.50 o 
   2  -3  13      260.32      247.73     43.77 o 
  -6  -2  13      945.59     1189.81     77.17 o 
  -5  -2  13     2190.34     2192.34     67.75 o 
  -4  -2  13     2888.75     2939.52     77.37 o 
  -3  -2  13     2002.07     1964.16     62.21 o 
  -2  -2  13     1940.82     1957.36     86.33 o 
  -1  -2  13     1883.06     1728.38     83.57 o 
   0  -2  13     1461.01     1213.51     71.11 o 
   1  -2  13      262.31      321.38     45.31 o 
   2  -2  13     1323.93     1390.68     81.36 o 
  -6  -1  13       91.97      129.76     36.71 o 
  -5  -1  13      249.54      319.01     67.80 o 
  -4  -1  13      324.94      393.23     34.10 o 
  -3  -1  13       18.26       -3.97     27.67 o 
  -2  -1  13     1419.37     1453.64     76.73 o 
  -1  -1  13     1670.42     1636.32     80.70 o 
   0  -1  13      957.64      923.01     66.15 o 
   1  -1  13      334.72      349.16     48.62 o 
   2  -1  13      795.24      836.35     66.70 o 
  -7   0  13     1313.18     1725.18     92.06 o 
  -6   0  13     1550.63     1618.10    118.46 o 
  -5   0  13     4215.78     4407.76     98.65 o 
  -4   0  13     4086.76     4205.95     93.66 o 
  -3   0  13     4297.65     4136.00    131.97 o 
  -2   0  13     3454.60     2930.31    108.82 o 
  -1   0  13     5525.10     5361.42    152.14 o 
   0   0  13     2521.58     2430.11    100.11 o 
   1   0  13     2872.80     3049.05    114.55 o 
  -7   1  13       28.29       30.59     25.08 o 
  -6   1  13       58.91       74.86     24.15 o 
  -5   1  13       70.56      106.25     25.02 o 
  -4   1  13      188.34      205.39     41.34 o 
  -3   1  13       15.02       41.89     31.31 o 
  -2   1  13       18.31       -5.84     26.79 o 
  -1   1  13       43.77      113.89     35.61 o 
   0   1  13       10.11       -9.59     28.44 o 
   1   1  13        7.71        7.39     30.65 o 
  -7   2  13      427.99      485.28     62.95 o 
  -6   2  13     1020.31     1067.65     49.88 o 
  -5   2  13     2784.75     2870.81     86.49 o 
  -4   2  13     1433.69     1445.26     82.25 o 
  -3   2  13     1206.04     1129.83     70.67 o 
  -2   2  13     2960.73     3055.56    114.55 o 
  -1   2  13     1082.92     1210.43     76.18 o 
   0   2  13      368.11      375.62     52.04 o 
   1   2  13     2493.36     2576.41    111.35 o 
  -7   3  13     1011.79     1066.11     80.59 o 
  -6   3  13     1696.83     1822.42     99.67 o 
  -5   3  13     1534.64     1471.72     84.89 o 
  -4   3  13      616.50      578.59     57.88 o 
  -3   3  13      558.70      548.82     57.77 o 
  -2   3  13      794.33      916.50     67.36 o 
  -1   3  13      460.62      538.13     56.56 o 
   0   3  13      431.75      604.72     60.42 o 
  -5   4  13     1934.54     2037.85    100.55 o 
  -4   4  13     1088.78     1221.23     79.38 o 
  -3   4  13     2708.12     2818.08    112.56 o 
  -2   4  13     2274.14     2649.40    110.36 o 
  -1   4  13      928.97      870.20     68.46 o 
  -1  -8  14      538.83      572.30     62.29 o 
  -3  -7  14       21.27      151.59     42.34 o 
  -2  -7  14       31.72       67.47     36.60 o 
  -1  -7  14        8.61      -20.07     31.31 o 
  -4  -6  14     3260.62     3390.27    133.95 o 
  -3  -6  14     2728.35     2859.09    118.52 o 
  -2  -6  14     1415.35     1486.82     81.14 o 
  -1  -6  14     2355.86     2413.25    102.86 o 
   0  -6  14     2389.39     2292.19    104.19 o 
  -4  -5  14      977.34      997.76     75.63 o 
  -3  -5  14      272.62      299.28     37.54 o 
  -2  -5  14      242.26      249.60     44.65 o 
  -1  -5  14      490.25      582.12     59.20 o 
   0  -5  14      805.79      727.20     63.94 o 
  -5  -4  14     1847.02     1880.19    100.77 o 
  -4  -4  14     1886.68     1857.22     94.43 o 
  -3  -4  14     1004.85      969.00     47.98 o 
  -2  -4  14      948.39      979.34     68.69 o 
  -1  -4  14     2527.22     2261.54     98.67 o 
   0  -4  14     2836.89     2764.72    112.34 o 
  -5  -3  14     1405.72     1511.30     88.97 o 
  -4  -3  14     1253.11     1339.29    128.88 o 
  -3  -3  14      171.42      218.51     42.34 o 
  -2  -3  14      850.57      815.95     63.72 o 
  -1  -3  14     1741.90     1527.17     82.25 o 
   0  -3  14      981.30      846.38     64.61 o 
  -5  -2  14      416.76      500.18     74.53 o 
  -4  -2  14      428.10      441.71     36.90 o 
  -3  -2  14      185.80      221.60     42.78 o 
  -2  -2  14      185.74      196.57     40.46 o 
  -1  -2  14     1132.82     1079.01     71.77 o 
   0  -2  14      641.65      665.57     60.86 o 
  -6  -1  14     2966.81     3388.73    128.44 o 
  -5  -1  14     3780.35     3767.72     93.35 o 
  -4  -1  14     2566.04     2576.17     75.07 o 
  -3  -1  14     1534.98     1541.39     85.55 o 
  -2  -1  14     6973.97     6247.38    171.66 o 
  -1  -1  14     4548.43     4258.93    137.81 o 
   0  -1  14     1441.76     1471.28     82.36 o 
  -6   0  14       13.27       20.54     34.89 o 
  -5   0  14        4.74       33.09     23.37 o 
  -4   0  14       77.90       91.40     36.82 o 
  -3   0  14      210.87      193.16     42.89 o 
  -2   0  14      110.66       76.07     35.83 o 
  -1   0  14      105.80      115.76     38.37 o 
   0   0  14      173.98      228.55     44.43 o 
  -6   1  14     1438.44     1612.69     62.62 o 
  -5   1  14     1142.29     1259.33     59.37 o 
  -4   1  14      760.36      743.41     66.15 o 
  -3   1  14     2177.50     2096.83     98.56 o 
  -2   1  14     3947.19     4059.60    138.47 o 
  -1   1  14     1597.81     1794.31     93.82 o 
  -6   2  14      599.23      705.48     58.32 o 
  -5   2  14      218.76      259.64     48.84 o 
  -4   2  14      276.37      308.37     53.36 o 
  -3   2  14      680.08      653.23     62.73 o 
  -2   2  14      170.03      252.69     48.18 o 
  -3  -5  15     1204.99     1121.90     77.62 o 
  -2  -5  15     2395.50     2527.91    111.46 o 
  -4  -4  15     1284.60     1384.07     86.10 o 
  -3  -4  15      535.47      509.35     57.44 o 
  -2  -4  15      390.62      375.07     54.57 o 
  -4  -3  15      323.73      376.06     53.36 o 
  -3  -3  15      432.45      483.88     57.44 o 
  -2  -3  15      645.71      604.06     61.74 o 
  -4  -2  15     1691.59     1692.99     92.61 o 
  -3  -2  15     1050.98      994.23     75.52 o 
  -2  -2  15     1957.66     1942.59     98.45 o 
  -5  -1  15       20.21       49.50     41.89 o 
  -4  -1  15      137.41      164.05     47.41 o 
  -3  -1  15      129.86      193.93     48.29 o 
                                                 
